# Supplementary material for: 5-Amino-1-methyl-1H-benzimidazole
Source: Acta Crystallogr Sect E Struct Rep Online. 2009 Jul 8;65(Pt 8):o1788. doi: 10.1107/S1600536809025550 (PMC2977244; doi:10.1107/S1600536809025550)
Supplement: Supplementary file 1 [file e-65-o1788-sup1.cif]

##############################################################################
###                                                                        ###
###        Electronic paper (Acta Crystallographica Section E)             ###
###                                                                        ###
##############################################################################
#                                                                            #
# This CIF contains the data in a paper accepted for publication in Acta     #
# Crystallographica Section E. It conforms to the requirements of Notes      #
# for Authors for Section E, and has been peer reviewed under the auspices   #
# of the IUCr Commission on Journals.                                        #
#                                                                            #
# Full details of the Crystallographic Information File format               #
# are given in the paper "The Crystallographic Information File (CIF):       #
# a New Standard Archive File for Crystallography" by S. R. Hall, F. H.      #
# Allen and I. D. Brown [Acta Cryst. (1991), A47, 655-685].                  #
#                                                                            #
# The current version of the core CIF dictionary is obtainable from          #
# ftp://ftp.iucr.org/pub/cif_core.dic. The current version number is 2.4.    #
#                                                                            #
# Software is freely available for graphical display of the structure(s) in  #
# this CIF.  For information consult the CIF home page http://www.iucr.org/  #
# cif/home.html                                                              #
#                                                                            #
# This file may be used for bona fide research purposes within the           #
# scientific community so long as proper attribution is given to the journal # 
# article from which it was obtained.                                        #
#                                                                            #
##############################################################################
                                             
data_global
_audit_creation_method     SHELXL-97
_journal_date_recd_electronic     2009-06-05
_journal_date_accepted     2009-07-01
_journal_name_full     'Acta Crystallographica, Section E'
_journal_year     2009
_journal_volume     65
_journal_issue      8
_journal_page_first     o1788
_journal_page_last     o1788
_journal_paper_category     QO
_journal_coeditor_code     EZ2173
_publ_contact_author_name     'Dr. Viktor Kettmann'
_publ_contact_author_address
;
      Faculty of Pharmacy
      Comenius University
      Odbojarov 10
      SK-83232 Bratislava
      Slovak Republic
;
_publ_contact_author_email     kettmann@fpharm.uniba.sk
_publ_contact_author_fax     '0042125262065'
_publ_contact_author_phone     '00421250117254'
_publ_section_title
;
5-Amino-1-methyl-1<i>H</i>-benzimidazole
;
loop_
    _publ_author_name
    _publ_author_footnote
    _publ_author_address
    'Lokaj, Jan' .
;      Faculty of Food and Chemical Technology
       Slovak Technical University
       Radlinskeho 9
       SK-81237 Bratislava
       Slovak Republic
;
    'Kettmann, Viktor' .
;      Faculty of Pharmacy
       Comenius University
       Odbojarov 10
       SK-83232 Bratislava
       Slovak Republic
;
    'Milata, Viktor' .
;      Faculty of Food and Chemical Technology
       Slovak Technical University
       Radlinskeho 9
       SK-81237 Bratislava
       Slovak Republic
;
    'Sol\<can, Tom\'a\<s' .
;      Faculty of Food and Chemical Technology
       Slovak Technical University
       Radlinskeho 9
       SK-81237 Bratislava
       Slovak Republic
;
data_I
_audit_creation_method     SHELXL-97
_chemical_name_systematic
;
5-Amino-1-methyl-1<i>H</i>-benzimidazole
;
_chemical_name_common     ?
_chemical_formula_moiety     'C8 H9 N3'
_chemical_formula_sum     'C8 H9 N3'
_chemical_formula_iupac     'C8 H9 N3'
_chemical_formula_weight     147.18
_chemical_melting_point     431
_symmetry_cell_setting     monoclinic
_symmetry_space_group_name_H-M     'P 21/n'
_symmetry_space_group_name_Hall     '-P 2yn'
loop_
    _symmetry_equiv_pos_as_xyz
    'x, y, z'
    '-x+1/2, y+1/2, -z+1/2'
    '-x, -y, -z'
    'x-1/2, -y-1/2, z-1/2'
_cell_length_a     5.9128(2)
_cell_length_b     8.8215(3)
_cell_length_c     14.8418(6)
_cell_angle_alpha     90.00
_cell_angle_beta     100.129(3)
_cell_angle_gamma     90.00
_cell_volume     762.08(5)
_cell_formula_units_Z     4
_cell_measurement_reflns_used     7029
_cell_measurement_theta_min     3.49
_cell_measurement_theta_max     29.48
_cell_measurement_temperature     296(2)
_exptl_crystal_description     needle
_exptl_crystal_colour     orange
_exptl_crystal_size_max     0.52
_exptl_crystal_size_mid     0.20
_exptl_crystal_size_min     0.10
_exptl_crystal_density_diffrn     1.283
_exptl_crystal_density_meas     ?
_exptl_crystal_density_method     'not measured'
_exptl_crystal_F_000     312
_exptl_absorpt_coefficient_mu     0.082
_exptl_absorpt_correction_type     'analytical'
_exptl_absorpt_process_details
;[CrysAlis RED (Oxford Diffraction, 2009) based on
Clark & Reid (1995)]
;
_exptl_absorpt_correction_T_min     0.944
_exptl_absorpt_correction_T_max     0.966
_exptl_special_details
;
Analytical numeric absorption correction using a multifaceted crystal model
based on expressions derived by Clark & Reid (1995).
;
_diffrn_ambient_temperature     296(2)
_diffrn_radiation_type     MoK\a
_diffrn_radiation_wavelength     0.71073
_diffrn_radiation_source     'fine-focus sealed tube'
_diffrn_radiation_monochromator     graphite
_diffrn_measurement_device_type     'Oxford Diffraction Gemini R CCD'
_diffrn_measurement_method     \w
_diffrn_detector_area_resol_mean     10.434
_diffrn_reflns_number     18508
_diffrn_reflns_av_R_equivalents     0.0387
_diffrn_reflns_av_sigmaI/netI     0.0253
_diffrn_reflns_theta_min     3.53
_diffrn_reflns_theta_max     28.00
_diffrn_reflns_theta_full     28.00
_diffrn_measured_fraction_theta_max     0.995
_diffrn_measured_fraction_theta_full     0.995
_diffrn_reflns_limit_h_min     -7
_diffrn_reflns_limit_h_max     7
_diffrn_reflns_limit_k_min     -11
_diffrn_reflns_limit_k_max     11
_diffrn_reflns_limit_l_min     -19
_diffrn_reflns_limit_l_max     19
_diffrn_standards_number     19569
_diffrn_standards_interval_count     0
_diffrn_standards_interval_time     0
_diffrn_standards_decay_%     0
_refine_special_details
;
Refinement of <i>F</i>^2^ against ALL reflections. The weighted <i>R</i>-factor
<i>wR</i> and goodness of fit <i>S</i> are based on <i>F</i>^2^, conventional
<i>R</i>-factors <i>R</i> are based on <i>F</i>, with <i>F</i> set to zero for
negative <i>F</i>^2^. The threshold expression of <i>F</i>^2^ >
\s(<i>F</i>^2^) is used only for calculating <i>R</i>-factors(gt) <i>etc</i>.
and is not relevant to the choice of reflections for refinement.
<i>R</i>-factors based on <i>F</i>^2^ are statistically about twice as large
as those based on <i>F</i>, and <i>R</i>- factors based on ALL data will be
even larger.
;
_reflns_number_total     1832
_reflns_number_gt     1114
_reflns_threshold_expression     I>2\s(I)
_refine_ls_structure_factor_coef     Fsqd
_refine_ls_matrix_type     full
_refine_ls_R_factor_all     0.0803
_refine_ls_R_factor_gt     0.0457
_refine_ls_wR_factor_gt     0.1289
_refine_ls_wR_factor_ref     0.1407
_refine_ls_goodness_of_fit_ref     1.017
_refine_ls_restrained_S_all     1.017
_refine_ls_number_reflns     1832
_refine_ls_number_parameters     101
_refine_ls_number_restraints     0
_refine_ls_hydrogen_treatment     constr
_refine_ls_weighting_scheme     calc
_refine_ls_weighting_details
                  'calc w=1/[\s^2^(Fo^2^)+(0.086P)^2^] where P=(Fo^2^+2Fc^2^)/3'
_atom_sites_solution_hydrogens     geom
_atom_sites_solution_primary     direct
_atom_sites_solution_secondary     difmap
_refine_ls_shift/su_max     0.001
_refine_ls_shift/su_mean     0.000
_refine_diff_density_max     0.212
_refine_diff_density_min     -0.212
_refine_ls_extinction_method     none
_refine_ls_extinction_coef     ?
loop_
    _atom_type_symbol
    _atom_type_description
    _atom_type_scat_dispersion_real
    _atom_type_scat_dispersion_imag
    _atom_type_scat_source
    'C' 'C' 0.0033 0.0016
                         'International Tables Vol C Tables 4.2.6.8 and 6.1.1.4'
    'H' 'H' 0.0000 0.0000
                         'International Tables Vol C Tables 4.2.6.8 and 6.1.1.4'
    'N' 'N' 0.0061 0.0033
                         'International Tables Vol C Tables 4.2.6.8 and 6.1.1.4'
_computing_data_collection     'CrysAlis CCD (Oxford Diffraction, 2009)'
_computing_cell_refinement     'CrysAlis RED (Oxford Diffraction, 2009)'
_computing_data_reduction     'CrysAlis RED (Oxford Diffraction, 2009)'
_computing_structure_solution     'SHELXS97 (Sheldrick, 2008)'
_computing_structure_refinement     'SHELXL97 (Sheldrick, 2008)'
_computing_molecular_graphics     'ORTEP-3 (Farrugia, 1997)'
_computing_publication_material     'enCIFer (Allen <i>et al.</i>,  2004)'
loop_
    _atom_site_type_symbol
    _atom_site_label
    _atom_site_fract_x
    _atom_site_fract_y
    _atom_site_fract_z
    _atom_site_U_iso_or_equiv
    _atom_site_adp_type
    _atom_site_calc_flag
    _atom_site_refinement_flags
    _atom_site_occupancy
    _atom_site_disorder_assembly
    _atom_site_disorder_group
    N N1 -0.0430(2) 0.25393(13) 0.50429(8) 0.0589(4) Uani d . 1 . .
    C C2 0.1513(3) 0.32925(18) 0.49663(12) 0.0677(5) Uani d . 1 . .
    H H2 0.2202 0.3987 0.5401 0.081 Uiso calc R 1 . .
    N N3 0.2352(2) 0.29646(15) 0.42273(9) 0.0675(4) Uani d . 1 . .
    C C4 0.0831(2) 0.11583(16) 0.29522(9) 0.0546(4) Uani d . 1 . .
    H H4 0.1996 0.1333 0.2618 0.066 Uiso calc R 1 . .
    C C5 -0.0929(2) 0.01590(15) 0.26336(10) 0.0561(4) Uani d . 1 . .
    N N5 -0.1043(2) -0.05967(15) 0.18037(9) 0.0746(4) Uani d . 1 . .
    H H5A -0.0002 -0.0447 0.1475 0.090 Uiso calc R 1 . .
    H H5B -0.2155 -0.1214 0.1619 0.090 Uiso calc R 1 . .
    C C6 -0.2678(2) -0.00852(17) 0.31522(11) 0.0646(5) Uani d . 1 . .
    H H6 -0.3861 -0.0754 0.2930 0.077 Uiso calc R 1 . .
    C C7 -0.2698(2) 0.06273(17) 0.39712(12) 0.0634(4) Uani d . 1 . .
    H H7 -0.3862 0.0452 0.4306 0.076 Uiso calc R 1 . .
    C C8 -0.0905(2) 0.16230(15) 0.42807(9) 0.0509(4) Uani d . 1 . .
    C C9 0.0833(2) 0.18977(15) 0.37784(10) 0.0512(4) Uani d . 1 . .
    C C10 -0.1765(3) 0.2690(2) 0.57695(12) 0.0796(5) Uani d . 1 . .
    H H10A -0.0975 0.3348 0.6237 0.119 Uiso calc R 1 . .
    H H10B -0.1962 0.1711 0.6027 0.119 Uiso calc R 1 . .
    H H10C -0.3243 0.3112 0.5525 0.119 Uiso calc R 1 . .
loop_
    _atom_site_aniso_label
    _atom_site_aniso_U_11
    _atom_site_aniso_U_22
    _atom_site_aniso_U_33
    _atom_site_aniso_U_12
    _atom_site_aniso_U_13
    _atom_site_aniso_U_23
    N1 0.0648(8) 0.0597(7) 0.0537(8) 0.0113(6) 0.0147(6) 0.0011(6)
    C2 0.0660(10) 0.0668(9) 0.0681(11) 0.0043(8) 0.0053(8) -0.0118(8)
    N3 0.0594(7) 0.0701(8) 0.0745(9) -0.0073(6) 0.0156(6) -0.0147(7)
    C4 0.0524(7) 0.0571(8) 0.0564(9) 0.0039(6) 0.0155(6) 0.0016(7)
    C5 0.0588(8) 0.0517(8) 0.0554(9) 0.0108(6) 0.0037(6) -0.0003(6)
    N5 0.0777(9) 0.0769(9) 0.0664(9) 0.0007(7) 0.0047(7) -0.0173(7)
    C6 0.0566(8) 0.0562(9) 0.0806(12) -0.0067(7) 0.0115(8) -0.0060(8)
    C7 0.0562(8) 0.0606(9) 0.0779(11) -0.0014(7) 0.0243(7) 0.0048(8)
    C8 0.0541(8) 0.0483(7) 0.0513(8) 0.0090(6) 0.0116(6) 0.0050(6)
    C9 0.0465(7) 0.0493(7) 0.0580(8) 0.0032(6) 0.0099(6) -0.0005(6)
    C10 0.0964(12) 0.0869(12) 0.0616(10) 0.0198(9) 0.0307(9) 0.0024(9)
_geom_special_details
;
All e.s.d.'s (except the e.s.d. in the dihedral angle between two l.s. planes)
are estimated using the full covariance matrix. The cell e.s.d.'s are taken
into account individually in the estimation of e.s.d.'s in distances, angles
and torsion angles; correlations between e.s.d.'s in cell parameters are only
used when they are defined by crystal symmetry. An approximate (isotropic)
treatment of cell e.s.d.'s is used for estimating e.s.d.'s involving l.s.
planes.
Least-squares planes (<i>x</i>,<i>y</i>,<i>z</i> in crystal coordinates) and
deviations from them (* indicates atom used to define plane)
2.7140 (0.0026) <i>x</i> - 6.5500 (0.0019) <i>y</i> + 5.9298 (0.0054) <i>z</i>
= 1.2109 (0.0022)
* -0.0006 (0.0010) N1 * -0.0119 (0.0012) C2 * -0.0077 (0.0011) N3 * 0.0063
(0.0010) C4 * -0.0054 (0.0011) C5 * -0.0129 (0.0011) C6 * 0.0007 (0.0011) C7 *
0.0188 (0.0012) C8 * 0.0127 (0.0012) C9 - 0.0337 (0.0017) N5 - 0.0311 (0.0023)
C10
Rms deviation of fitted atoms = 0.0103
;
loop_
    _geom_bond_atom_site_label_1
    _geom_bond_atom_site_label_2
    _geom_bond_site_symmetry_2
    _geom_bond_distance
    _geom_bond_publ_flag
    N1 C2 . 1.350(2) ?
    N1 C8 . 1.3785(18) ?
    N1 C10 . 1.450(2) ?
    C2 N3 . 1.313(2) ?
    C2 H2 . 0.9300 ?
    N3 C9 . 1.3879(19) ?
    C4 C5 . 1.382(2) y
    C4 C9 . 1.3888(19) y
    C4 H4 . 0.9300 ?
    C5 N5 . 1.3917(19) y
    C5 C6 . 1.410(2) y
    N5 H5A . 0.8600 ?
    N5 H5B . 0.8600 ?
    C6 C7 . 1.370(2) y
    C6 H6 . 0.9300 ?
    C7 C8 . 1.391(2) y
    C7 H7 . 0.9300 ?
    C8 C9 . 1.3926(19) y
    C10 H10A . 0.9600 ?
    C10 H10B . 0.9600 ?
    C10 H10C . 0.9600 ?
loop_
    _geom_angle_atom_site_label_1
    _geom_angle_atom_site_label_2
    _geom_angle_atom_site_label_3
    _geom_angle_site_symmetry_1
    _geom_angle_site_symmetry_3
    _geom_angle
    _geom_angle_publ_flag
    C2 N1 C8 . . 105.84(12) ?
    C2 N1 C10 . . 126.90(14) ?
    C8 N1 C10 . . 127.25(14) ?
    N3 C2 N1 . . 114.48(14) ?
    N3 C2 H2 . . 122.8 ?
    N1 C2 H2 . . 122.8 ?
    C2 N3 C9 . . 104.04(12) ?
    C5 C4 C9 . . 119.04(13) ?
    C5 C4 H4 . . 120.5 ?
    C9 C4 H4 . . 120.5 ?
    C4 C5 N5 . . 121.66(14) ?
    C4 C5 C6 . . 119.40(14) ?
    N5 C5 C6 . . 118.93(14) ?
    C5 N5 H5A . . 120.0 ?
    C5 N5 H5B . . 120.0 ?
    H5A N5 H5B . . 120.0 ?
    C7 C6 C5 . . 122.39(14) ?
    C7 C6 H6 . . 118.8 ?
    C5 C6 H6 . . 118.8 ?
    C6 C7 C8 . . 117.22(13) ?
    C6 C7 H7 . . 121.4 ?
    C8 C7 H7 . . 121.4 ?
    N1 C8 C7 . . 132.41(13) ?
    N1 C8 C9 . . 105.93(12) ?
    C7 C8 C9 . . 121.62(13) ?
    N3 C9 C4 . . 129.96(12) ?
    N3 C9 C8 . . 109.71(12) ?
    C4 C9 C8 . . 120.32(13) ?
    N1 C10 H10A . . 109.5 ?
    N1 C10 H10B . . 109.5 ?
    H10A C10 H10B . . 109.5 ?
    N1 C10 H10C . . 109.5 ?
    H10A C10 H10C . . 109.5 ?
    H10B C10 H10C . . 109.5 ?
loop_
    _geom_torsion_atom_site_label_1
    _geom_torsion_atom_site_label_2
    _geom_torsion_atom_site_label_3
    _geom_torsion_atom_site_label_4
    _geom_torsion_site_symmetry_1
    _geom_torsion_site_symmetry_2
    _geom_torsion_site_symmetry_3
    _geom_torsion_site_symmetry_4
    _geom_torsion
    _geom_torsion_publ_flag
    C8 N1 C2 N3 . . . . 0.28(18) ?
    C10 N1 C2 N3 . . . . -178.55(14) ?
    N1 C2 N3 C9 . . . . -0.21(18) ?
    C9 C4 C5 N5 . . . . 178.96(12) ?
    C9 C4 C5 C6 . . . . 0.1(2) ?
    C4 C5 C6 C7 . . . . -0.5(2) ?
    N5 C5 C6 C7 . . . . -179.37(13) ?
    C5 C6 C7 C8 . . . . 0.2(2) ?
    C2 N1 C8 C7 . . . . -177.99(16) ?
    C10 N1 C8 C7 . . . . 0.8(3) ?
    C2 N1 C8 C9 . . . . -0.23(15) ?
    C10 N1 C8 C9 . . . . 178.60(13) ?
    C6 C7 C8 N1 . . . . 177.97(14) ?
    C6 C7 C8 C9 . . . . 0.5(2) ?
    C2 N3 C9 C4 . . . . 178.98(14) ?
    C2 N3 C9 C8 . . . . 0.05(17) ?
    C5 C4 C9 N3 . . . . -178.28(14) ?
    C5 C4 C9 C8 . . . . 0.6(2) ?
    N1 C8 C9 N3 . . . . 0.11(16) ?
    C7 C8 C9 N3 . . . . 178.17(13) ?
    N1 C8 C9 C4 . . . . -178.94(11) ?
    C7 C8 C9 C4 . . . . -0.9(2) ?
loop_
    _geom_hbond_atom_site_label_D
    _geom_hbond_atom_site_label_H
    _geom_hbond_atom_site_label_A
    _geom_hbond_site_symmetry_A
    _geom_hbond_distance_DH
    _geom_hbond_distance_HA
    _geom_hbond_distance_DA
    _geom_hbond_angle_DHA
    N5 H5A N3 2_545 0.86 2.47 3.1447(19) 136.4
    C2 H2 N5 4_666 0.93 2.58 3.503(2) 170.6
