# Supplementary material for: 5-Amino-1-methyl-1H-benzimidazole
Source: Acta Crystallogr Sect E Struct Rep Online. 2009 Jul 8;65(Pt 8):o1788. doi: 10.1107/S1600536809025550 (PMC2977244; doi:10.1107/S1600536809025550)
Supplement: Supplementary file 2 [file e-65-o1788-Isup2.hkl]

# 
# h,k,l, Fc-squared, Fo-squared, sigma(Fo-squared) and status flag 
# 
data_I
_shelx_title ' exp_486 in P2(1)/n' 
_shelx_refln_list_code          4 
_shelx_F_calc_maximum      106.68 
_exptl_crystal_F_000       312.00 
_reflns_d_resolution_high  0.7569 
 
loop_ 
 _symmetry_equiv_pos_as_xyz 
 'x, y, z' 
 '-x+1/2, y+1/2, -z+1/2' 
 '-x, -y, -z' 
 'x-1/2, -y-1/2, z-1/2' 
 
_cell_length_a     5.9128 
_cell_length_b     8.8215 
_cell_length_c    14.8418 
_cell_angle_alpha  90.000 
_cell_angle_beta  100.129 
_cell_angle_gamma  90.000 
 
_shelx_F_squared_multiplier     1.000 
 
loop_ 
 _refln_index_h 
 _refln_index_k 
 _refln_index_l 
 _refln_F_squared_calc 
 _refln_F_squared_meas 
 _refln_F_squared_sigma 
 _refln_observed_status 
   2   0   0      280.06      278.39      1.78 o 
   4   0   0       14.29       16.94      0.57 o 
   6   0   0      155.42      159.66      2.74 o 
   1   1   0     2219.00     2181.25      9.67 o 
   2   1   0      106.20       99.27      0.64 o 
   3   1   0       35.66       29.88      0.45 o 
   4   1   0       15.33       18.23      0.45 o 
   5   1   0      200.35      210.37      1.62 o 
   6   1   0        1.66        2.48      0.99 o 
   7   1   0        1.27        1.12      1.18 o 
   0   2   0      402.87      430.39      2.40 o 
   1   2   0      152.80      173.97      0.88 o 
   2   2   0       66.12       78.09      0.71 o 
   3   2   0      329.96      331.82      1.88 o 
   4   2   0        0.28        0.18      0.31 o 
   5   2   0        0.09        0.13      0.40 o 
   6   2   0        5.20        5.16      0.89 o 
   7   2   0        0.01        0.23      1.13 o 
   1   3   0        6.12       12.01      0.33 o 
   2   3   0      496.40      495.30      3.35 o 
   3   3   0       23.89       28.27      0.52 o 
   4   3   0        6.13        5.11      0.54 o 
   5   3   0        8.44        7.56      0.68 o 
   6   3   0        5.62        4.90      0.94 o 
   7   3   0       11.77       11.82      1.32 o 
   0   4   0      499.26      455.89      1.46 o 
   1   4   0      112.79      108.02      1.09 o 
   2   4   0       22.90       22.96      0.39 o 
   3   4   0        4.11        4.47      0.28 o 
   4   4   0       58.26       55.96      0.87 o 
   5   4   0        2.88        2.86      0.73 o 
   6   4   0        0.59        1.48      0.91 o 
   7   4   0        0.39        2.16      2.01 o 
   1   5   0        0.28        0.50      0.25 o 
   2   5   0       22.09       23.01      0.44 o 
   3   5   0       20.04       16.25      0.48 o 
   4   5   0        0.96        0.51      0.27 o 
   5   5   0       22.68       23.06      0.97 o 
   6   5   0        2.70        2.72      0.99 o 
   0   6   0       40.35       39.14      0.83 o 
   1   6   0       25.13       26.22      0.49 o 
   2   6   0        6.52        6.37      0.42 o 
   3   6   0       21.28       22.64      0.67 o 
   4   6   0       21.25       19.18      0.70 o 
   5   6   0        9.20        8.50      0.99 o 
   6   6   0        4.24        5.62      1.23 o 
   1   7   0       11.56       12.14      0.53 o 
   2   7   0       10.33       11.58      0.55 o 
   3   7   0        0.97        0.95      0.49 o 
   4   7   0        6.61        5.92      0.78 o 
   5   7   0        0.15        0.30      1.10 o 
   6   7   0        0.89       -0.25      1.91 o 
   0   8   0        1.97        2.14      0.75 o 
   1   8   0        7.67        6.56      0.58 o 
   2   8   0        4.81        5.37      0.58 o 
   3   8   0       52.28       47.69      1.39 o 
   4   8   0        0.58        0.33      1.15 o 
   5   8   0        0.85        2.28      1.29 o 
   1   9   0        0.98        0.90      0.76 o 
   2   9   0       30.58       31.16      1.45 o 
   3   9   0        0.81        0.30      1.12 o 
   4   9   0        4.02        3.56      1.36 o 
   0  10   0        0.19        1.13      1.34 o 
   1  10   0        6.39        6.63      1.32 o 
   2  10   0        1.85        1.96      1.25 o 
   3  10   0        1.27        2.10      1.52 o 
   1  11   0        1.61        0.20      1.72 o 
   2  11   0        1.33        5.65      2.14 o 
  -7   0   1       10.20        9.29      1.82 o 
  -5   0   1        7.75        7.50      0.60 o 
  -3   0   1       38.13       35.68      0.60 o 
  -1   0   1     7806.01     6904.58    277.14 o 
   1   0   1     1726.63     1758.50      3.36 o 
   3   0   1       22.10       18.20      0.65 o 
   5   0   1       18.69       17.06      0.71 o 
   7   0   1        0.44       -0.81      1.63 o 
  -7   1   1       15.03       15.26      1.36 o 
  -6   1   1       59.64       61.03      1.31 o 
  -5   1   1       45.03       43.83      0.80 o 
  -4   1   1       69.52       64.66      0.62 o 
  -3   1   1       82.30       88.47      0.57 o 
  -2   1   1       53.69       54.76      0.45 o 
  -1   1   1      325.83      331.83      1.79 o 
   1   1   1      285.89      212.71      2.49 o 
   2   1   1      167.55      149.27      1.19 o 
   3   1   1      178.06      188.05      1.00 o 
   4   1   1        4.09        2.69      0.38 o 
   5   1   1        7.97        8.95      0.54 o 
   6   1   1        0.20        0.64      0.86 o 
   7   1   1        0.45        0.56      1.06 o 
  -7   2   1        0.35       -0.06      1.18 o 
  -6   2   1        4.29        4.95      0.92 o 
  -5   2   1       14.46       13.46      0.64 o 
  -4   2   1        0.58        0.02      0.39 o 
  -3   2   1       78.42       74.02      0.70 o 
  -2   2   1       14.44       15.82      0.37 o 
  -1   2   1       22.23       22.94      0.44 o 
   0   2   1      587.55      542.16      2.00 o 
   1   2   1    11381.06    10442.63     41.44 o 
   2   2   1      402.79      348.94      1.22 o 
   3   2   1       30.12       28.22      0.54 o 
   4   2   1       25.94       25.17      0.56 o 
   5   2   1       29.12       29.17      0.75 o 
   6   2   1       23.27       24.60      1.04 o 
   7   2   1       22.33       25.82      1.35 o 
  -7   3   1        7.00        6.84      1.29 o 
  -6   3   1        0.69       -0.12      0.91 o 
  -5   3   1        2.37        2.41      0.67 o 
  -4   3   1      290.47      298.19      1.69 o 
  -3   3   1      104.43      114.52      0.73 o 
  -2   3   1      149.32      141.35      1.07 o 
  -1   3   1       66.97       69.62      0.67 o 
   0   3   1      282.29      278.68      1.23 o 
   1   3   1       76.60       69.12      0.84 o 
   2   3   1     1408.58     1448.45      6.23 o 
   3   3   1       41.94       50.53      0.58 o 
   4   3   1        5.62        4.98      0.57 o 
   5   3   1        0.10       -0.28      0.66 o 
   6   3   1       27.75       31.78      1.18 o 
   7   3   1        7.11        6.87      1.48 o 
  -7   4   1        2.13        1.42      1.89 o 
  -6   4   1        2.17        3.48      0.90 o 
  -5   4   1       33.83       35.48      1.00 o 
  -4   4   1        5.96        6.79      0.52 o 
  -3   4   1      100.25      105.88      0.85 o 
  -2   4   1       37.18       42.80      0.51 o 
  -1   4   1      270.45      293.48      1.42 o 
   0   4   1      106.33       91.49      0.55 o 
   1   4   1       47.51       44.61      0.43 o 
   2   4   1      195.34      217.11      1.23 o 
   3   4   1        0.79        0.59      0.36 o 
   4   4   1      123.99      126.04      1.07 o 
   5   4   1        0.16        0.65      0.75 o 
   6   4   1        0.08        0.22      0.95 o 
   7   4   1        2.25        2.39      1.66 o 
  -7   5   1        0.16        3.00      3.71 o 
  -6   5   1        5.42        6.04      0.96 o 
  -5   5   1        0.19        1.28      0.64 o 
  -4   5   1        0.17       -0.01      0.32 o 
  -3   5   1        3.49        3.22      0.43 o 
  -2   5   1      191.47      215.54      1.93 o 
  -1   5   1      555.62      564.78      2.18 o 
   0   5   1       53.32       48.49      0.50 o 
   1   5   1        4.45        4.45      0.33 o 
   2   5   1        5.11        4.10      0.41 o 
   3   5   1       27.36       29.63      0.64 o 
   4   5   1       22.55       23.56      0.61 o 
   5   5   1        5.50        5.18      0.82 o 
   6   5   1        1.54        1.13      0.99 o 
  -6   6   1        0.33        0.48      1.08 o 
  -5   6   1        4.58        3.51      0.87 o 
  -4   6   1        0.03       -0.11      0.44 o 
  -3   6   1       21.56       18.71      0.62 o 
  -2   6   1        5.57        5.97      0.49 o 
  -1   6   1       48.72       56.78      0.54 o 
   0   6   1       17.14       16.29      0.41 o 
   1   6   1        0.04       -0.02      0.32 o 
   2   6   1        0.16        0.45      0.36 o 
   3   6   1       33.07       31.21      0.83 o 
   4   6   1        0.04       -0.35      0.91 o 
   5   6   1       14.05       15.34      1.18 o 
   6   6   1        0.30        0.92      1.17 o 
  -6   7   1        1.39        0.81      1.80 o 
  -5   7   1        0.00       -1.08      1.08 o 
  -4   7   1        3.35        4.55      0.75 o 
  -3   7   1        0.00        0.33      0.43 o 
  -2   7   1        0.00       -0.04      0.56 o 
  -1   7   1       34.60       33.37      0.56 o 
   0   7   1       39.08       36.44      0.58 o 
   1   7   1        7.16        6.93      0.49 o 
   2   7   1        0.72        0.60      0.48 o 
   3   7   1        0.14        0.01      0.35 o 
   4   7   1        2.34        3.74      0.92 o 
   5   7   1        0.50        0.68      1.13 o 
   6   7   1        0.04        0.47      2.12 o 
  -5   8   1        1.57        1.83      1.33 o 
  -4   8   1        1.79        2.40      1.15 o 
  -3   8   1        0.08       -0.44      0.81 o 
  -2   8   1       15.45       17.76      0.88 o 
  -1   8   1        3.28        2.63      0.57 o 
   0   8   1        0.96        0.35      0.58 o 
   1   8   1        0.02        0.13      0.54 o 
   2   8   1       35.81       33.09      0.87 o 
   3   8   1        6.69        6.77      1.07 o 
   4   8   1        0.01       -0.64      1.32 o 
   5   8   1        0.21        0.08      1.38 o 
  -4   9   1        5.55        7.23      1.55 o 
  -3   9   1        7.43        8.37      1.29 o 
  -2   9   1        2.48        1.58      0.90 o 
  -1   9   1        3.82        3.38      0.95 o 
   0   9   1        6.70        5.67      0.75 o 
   1   9   1       13.39       12.81      0.99 o 
   2   9   1        2.56        1.90      1.22 o 
   3   9   1        4.14        4.04      1.11 o 
   4   9   1        0.07       -0.64      1.41 o 
  -3  10   1        4.60        3.83      1.69 o 
  -2  10   1       11.65       13.57      1.52 o 
  -1  10   1        2.90        4.14      1.19 o 
   0  10   1        0.80        1.60      1.02 o 
   1  10   1        0.02        0.43      1.17 o 
   2  10   1        0.04       -0.02      1.25 o 
   3  10   1        1.51        1.86      1.86 o 
  -2  11   1        0.26        4.19      2.64 o 
  -1  11   1       22.88       24.47      1.89 o 
   0  11   1        1.88        0.12      1.72 o 
   1  11   1        0.26        0.62      2.14 o 
   2  11   1        1.52        0.38      2.86 o 
  -6   0   2        0.65        0.91      1.04 o 
  -4   0   2      101.92      103.22      0.92 o 
  -2   0   2     2653.62     2595.60     11.40 o 
   2   0   2      811.90      741.39      3.62 o 
   4   0   2       12.11       11.12      0.72 o 
   6   0   2       45.89       47.60      1.59 o 
  -7   1   2        0.36        0.61      1.19 o 
  -6   1   2       90.23       86.62      1.32 o 
  -5   1   2       85.83       90.20      1.01 o 
  -4   1   2      145.63      148.20      0.90 o 
  -3   1   2      195.63      197.24      0.93 o 
  -2   1   2      160.54      167.70      0.87 o 
  -1   1   2      142.68      136.24      0.96 o 
   0   1   2     2539.57     2630.59     21.56 o 
   1   1   2     3322.28     3461.22     11.58 o 
   2   1   2      239.05      254.93      1.10 o 
   3   1   2      569.92      601.51      2.78 o 
   4   1   2      103.07      102.07      0.82 o 
   5   1   2        1.99        1.50      0.49 o 
   6   1   2       24.21       24.95      1.05 o 
   7   1   2        1.77        0.91      1.12 o 
  -7   2   2        0.29       -1.11      1.16 o 
  -6   2   2       10.79       12.25      0.99 o 
  -5   2   2      106.94       99.47      1.09 o 
  -4   2   2        0.92        0.89      0.34 o 
  -3   2   2       69.93       77.67      0.53 o 
  -2   2   2        2.41        2.98      0.29 o 
  -1   2   2       17.03       13.25      0.42 o 
   0   2   2     8399.68     7920.83     59.30 o 
   1   2   2     4939.80     5008.52     20.75 o 
   2   2   2       17.30       21.78      0.44 o 
   3   2   2       60.92       56.31      0.67 o 
   4   2   2        1.07        1.19      0.50 o 
   5   2   2       53.79       58.52      0.98 o 
   6   2   2       11.54       11.92      1.02 o 
   7   2   2        6.35        6.16      1.39 o 
  -7   3   2        0.04       -0.06      1.31 o 
  -6   3   2        6.69        9.45      0.95 o 
  -5   3   2       80.11       78.61      1.16 o 
  -4   3   2        5.15        6.04      0.49 o 
  -3   3   2       50.98       46.36      0.68 o 
  -2   3   2        3.55        1.55      0.36 o 
  -1   3   2        3.26        2.65      0.35 o 
   0   3   2      741.85      729.42      2.59 o 
   1   3   2       41.22       32.61      0.57 o 
   2   3   2        0.45        0.11      0.31 o 
   3   3   2       21.31       23.32      0.55 o 
   4   3   2        8.72       10.28      0.56 o 
   5   3   2        8.51        9.77      0.56 o 
   6   3   2        5.70        5.86      1.03 o 
   7   3   2        1.36        0.88      1.51 o 
  -7   4   2        2.12        2.02      1.70 o 
  -6   4   2        0.03       -0.23      0.87 o 
  -5   4   2        2.10        1.75      0.79 o 
  -4   4   2       42.74       40.56      0.89 o 
  -3   4   2        0.44        0.11      0.31 o 
  -2   4   2       19.68       22.51      0.46 o 
  -1   4   2        6.63        6.19      0.33 o 
   0   4   2       34.56       35.07      0.44 o 
   1   4   2       92.12      111.82      1.07 o 
   2   4   2      130.90      125.96      0.86 o 
   3   4   2        0.00       -0.05      0.36 o 
   4   4   2        0.08       -0.55      0.55 o 
   5   4   2        5.21        3.98      0.86 o 
   6   4   2        1.36        2.03      1.05 o 
   7   4   2        2.10        0.76      1.98 o 
  -7   5   2        4.13        4.49      3.82 o 
  -6   5   2        0.32        0.83      0.91 o 
  -5   5   2        1.07        1.32      0.66 o 
  -4   5   2       22.58       22.60      0.56 o 
  -3   5   2        7.44        6.32      0.44 o 
  -2   5   2       53.53       56.75      0.68 o 
  -1   5   2      118.09       98.44      0.66 o 
   0   5   2        0.99        1.65      0.29 o 
   1   5   2      174.32      166.40      1.04 o 
   2   5   2        0.00        0.29      0.40 o 
   3   5   2       41.32       41.16      0.75 o 
   4   5   2        0.57        0.96      0.50 o 
   5   5   2        2.95        2.56      1.09 o 
   6   5   2        1.12        0.55      1.10 o 
  -6   6   2        0.10        0.70      1.16 o 
  -5   6   2        5.55        7.99      0.81 o 
  -4   6   2       19.94       21.41      0.66 o 
  -3   6   2       43.36       41.36      0.87 o 
  -2   6   2       22.77       23.22      0.56 o 
  -1   6   2        8.63        8.14      0.41 o 
   0   6   2       17.30       19.27      0.45 o 
   1   6   2       27.88       26.72      0.53 o 
   2   6   2       16.00       15.95      0.61 o 
   3   6   2       30.36       28.68      0.78 o 
   4   6   2       29.30       24.57      0.91 o 
   5   6   2        3.03        2.73      1.08 o 
   6   6   2        1.83        0.96      1.41 o 
  -6   7   2        0.26       -0.41      2.06 o 
  -5   7   2        1.60        1.05      1.05 o 
  -4   7   2        0.50       -0.58      0.88 o 
  -3   7   2       34.57       32.36      0.95 o 
  -2   7   2       59.18       52.54      0.97 o 
  -1   7   2        0.43        0.63      0.42 o 
   0   7   2       93.64       95.46      0.98 o 
   1   7   2        2.89        2.70      0.39 o 
   2   7   2       40.12       37.15      0.93 o 
   3   7   2       32.99       30.71      0.81 o 
   4   7   2        6.46        4.89      1.06 o 
   5   7   2        4.43        6.51      1.19 o 
  -5   8   2        0.40        0.70      1.40 o 
  -4   8   2        2.83        3.26      1.35 o 
  -3   8   2        0.43        0.19      0.81 o 
  -2   8   2       38.76       36.75      1.05 o 
  -1   8   2        0.01        0.19      0.48 o 
   0   8   2       23.64       22.29      0.67 o 
   1   8   2        4.44        4.84      0.68 o 
   2   8   2        0.71        0.04      0.76 o 
   3   8   2        0.01        1.15      1.04 o 
   4   8   2        0.04       -0.27      1.30 o 
   5   8   2        3.61        3.05      1.76 o 
  -4   9   2        1.54        1.91      1.53 o 
  -3   9   2        5.51        4.46      1.26 o 
  -2   9   2        0.67        0.56      0.94 o 
  -1   9   2        5.09        4.72      0.93 o 
   0   9   2       18.89       20.47      1.08 o 
   1   9   2        8.91        8.57      1.09 o 
   2   9   2        6.02        6.52      1.30 o 
   3   9   2        0.05        0.36      1.24 o 
   4   9   2        2.09        1.50      1.46 o 
  -4  10   2        0.50        4.52      3.46 o 
  -3  10   2        0.78       -0.19      1.38 o 
  -2  10   2        6.91        6.11      1.35 o 
  -1  10   2        0.41        0.51      1.06 o 
   0  10   2       17.48       16.37      1.35 o 
   1  10   2        5.04        5.13      1.39 o 
   2  10   2        0.50       -0.57      1.50 o 
   3  10   2        5.76        6.93      2.30 o 
  -2  11   2        3.59        3.89      2.17 o 
  -1  11   2        0.01       -0.09      1.57 o 
   0  11   2        0.31       -0.41      1.97 o 
   1  11   2        0.12       -0.54      1.91 o 
   2  11   2        0.37       -2.67      2.67 o 
  -7   0   3        1.24        0.19      1.84 o 
  -5   0   3       35.68       35.33      0.95 o 
  -3   0   3       29.07       29.48      0.55 o 
  -1   0   3        2.18        6.15      0.73 o 
   1   0   3     3263.69     3123.56      8.68 o 
   3   0   3       68.10       68.49      1.05 o 
   5   0   3       25.31       28.34      1.10 o 
   7   0   3        0.25        0.87      1.45 o 
  -7   1   3        2.69        1.99      1.23 o 
  -6   1   3        6.85        5.76      0.79 o 
  -5   1   3      142.18      142.44      1.48 o 
  -4   1   3       38.41       44.60      0.55 o 
  -3   1   3      132.56      147.25      0.74 o 
  -2   1   3      135.65      141.13      1.14 o 
  -1   1   3       75.80       71.04      0.77 o 
   0   1   3      819.89      840.82      6.01 o 
   1   1   3        2.54        4.28      0.33 o 
   2   1   3      357.60      352.26      1.85 o 
   3   1   3      223.03      238.64      1.19 o 
   4   1   3       11.23       11.97      0.55 o 
   5   1   3        6.87        6.22      0.65 o 
   6   1   3        2.71        2.95      0.91 o 
   7   1   3        1.21        0.50      1.20 o 
  -7   2   3        1.54        0.60      1.06 o 
  -6   2   3        2.67        2.18      0.73 o 
  -5   2   3        2.64        1.66      0.47 o 
  -4   2   3       29.64       29.58      0.50 o 
  -3   2   3      557.92      570.69      2.82 o 
  -2   2   3      107.80      108.15      0.71 o 
  -1   2   3      406.50      390.76      2.08 o 
   0   2   3      288.70      320.83      1.84 o 
   1   2   3      874.09      912.99      5.11 o 
   2   2   3      204.53      210.57      1.20 o 
   3   2   3       64.03       66.99      0.71 o 
   4   2   3        4.98        3.58      0.44 o 
   5   2   3        7.87        7.27      0.68 o 
   6   2   3        1.12        0.88      0.90 o 
   7   2   3        2.11        2.92      1.53 o 
  -7   3   3       10.60       10.98      1.20 o 
  -6   3   3        2.34        2.67      0.87 o 
  -5   3   3       13.67       10.59      0.71 o 
  -4   3   3      117.64      122.63      0.88 o 
  -3   3   3       37.64       33.39      0.50 o 
  -2   3   3       71.95       79.16      0.95 o 
  -1   3   3       21.47       14.87      0.43 o 
   0   3   3      247.94      217.34      1.09 o 
   1   3   3      306.28      260.37      2.55 o 
   2   3   3      699.73      686.78      3.66 o 
   3   3   3       59.68       52.40      0.61 o 
   4   3   3       24.89       25.79      0.63 o 
   5   3   3        0.83        1.06      0.51 o 
   6   3   3        0.18       -0.27      0.93 o 
   7   3   3        2.03        0.23      1.69 o 
  -7   4   3        0.02       -0.41      1.33 o 
  -6   4   3        1.73        1.52      0.87 o 
  -5   4   3        3.44        4.15      0.84 o 
  -4   4   3      189.06      181.59      1.53 o 
  -3   4   3        0.32        0.55      0.30 o 
  -2   4   3        7.14        9.75      0.42 o 
  -1   4   3      100.26      119.85      1.19 o 
   0   4   3        0.18        1.24      0.41 o 
   1   4   3     1164.69     1076.89      7.33 o 
   2   4   3     1211.32     1174.77      5.20 o 
   3   4   3       84.66       84.29      0.86 o 
   4   4   3       33.66       33.66      0.63 o 
   5   4   3        9.86        7.71      1.03 o 
   6   4   3        6.53        5.50      1.07 o 
  -7   5   3        0.05        2.76      3.73 o 
  -6   5   3        5.55        6.09      0.95 o 
  -5   5   3        0.30        0.38      0.69 o 
  -4   5   3       61.57       63.95      0.95 o 
  -3   5   3       36.49       35.87      0.68 o 
  -2   5   3        0.04        0.53      0.37 o 
  -1   5   3       89.34       88.76      0.68 o 
   0   5   3      182.91      194.21      1.41 o 
   1   5   3      101.43      106.72      0.91 o 
   2   5   3       67.58       57.94      0.60 o 
   3   5   3        0.41        0.59      0.57 o 
   4   5   3       29.71       24.97      0.94 o 
   5   5   3        0.26        0.00      1.12 o 
   6   5   3        1.19        1.51      1.17 o 
  -6   6   3        0.31       -0.12      1.08 o 
  -5   6   3        0.58        0.44      0.89 o 
  -4   6   3        0.10        0.07      0.34 o 
  -3   6   3        6.17        6.74      0.61 o 
  -2   6   3       26.95       32.98      0.66 o 
  -1   6   3      112.54      118.17      0.80 o 
   0   6   3       21.97       20.52      0.42 o 
   1   6   3        4.07        3.73      0.40 o 
   2   6   3        2.04        1.69      0.56 o 
   3   6   3       33.22       31.30      0.87 o 
   4   6   3       10.44       12.37      0.96 o 
   5   6   3        7.79       10.22      1.30 o 
   6   6   3        0.00        1.40      1.71 o 
  -6   7   3        0.69        1.62      1.67 o 
  -5   7   3        1.80        2.43      1.18 o 
  -4   7   3        5.11        5.30      0.80 o 
  -3   7   3        9.68        9.15      0.86 o 
  -2   7   3       12.01       11.50      0.61 o 
  -1   7   3       83.27       90.06      0.91 o 
   0   7   3       17.96       18.07      0.58 o 
   1   7   3        3.33        2.46      0.48 o 
   2   7   3        0.01        0.46      0.70 o 
   3   7   3       23.49       23.19      0.71 o 
   4   7   3        0.01        0.35      1.05 o 
   5   7   3        0.73       -1.17      1.34 o 
  -5   8   3        1.51        1.67      1.29 o 
  -4   8   3        4.16        4.92      1.30 o 
  -3   8   3       25.14       24.68      1.17 o 
  -2   8   3        0.85        0.47      0.70 o 
  -1   8   3        2.22        2.99      0.53 o 
   0   8   3        2.09        2.75      0.59 o 
   1   8   3        1.32        1.30      0.51 o 
   2   8   3        0.16        0.31      0.59 o 
   3   8   3        0.04        0.32      1.02 o 
   4   8   3        0.04        0.59      1.28 o 
   5   8   3        1.56        2.06      1.70 o 
  -4   9   3        3.12        2.21      1.67 o 
  -3   9   3        0.52        1.40      1.35 o 
  -2   9   3        1.25        0.40      1.07 o 
  -1   9   3       21.79       21.71      1.15 o 
   0   9   3       13.02       14.97      1.10 o 
   1   9   3        2.62        0.88      1.02 o 
   2   9   3        0.15       -0.10      1.17 o 
   3   9   3        0.24       -0.53      1.27 o 
   4   9   3        0.63        3.28      3.46 o 
  -3  10   3        0.53        1.12      1.46 o 
  -2  10   3        0.20       -0.40      1.20 o 
  -1  10   3       48.50       48.72      1.79 o 
   0  10   3       21.08       19.69      1.27 o 
   1  10   3        0.02        0.57      1.42 o 
   2  10   3        4.63        3.80      1.50 o 
   3  10   3        0.00        0.09      2.95 o 
  -2  11   3        0.42        0.69      2.11 o 
  -1  11   3       11.56       13.43      1.83 o 
   0  11   3        2.97        1.76      2.78 o 
   1  11   3        0.34        0.94      2.18 o 
   2  11   3        2.34        2.77      2.26 o 
  -6   0   4        1.61        1.24      1.14 o 
  -4   0   4       40.51       38.96      0.73 o 
  -2   0   4     1929.32     2076.52     11.75 o 
   0   0   4       20.96       24.83      1.18 o 
   2   0   4        3.40        2.77      0.54 o 
   4   0   4      202.63      189.60      2.52 o 
   6   0   4       17.61       19.33      1.43 o 
  -7   1   4        9.06       12.53      1.09 o 
  -6   1   4       46.97       46.31      1.30 o 
  -5   1   4        0.04        0.12      0.47 o 
  -4   1   4       16.98       17.79      0.39 o 
  -3   1   4      196.06      222.81      1.19 o 
  -2   1   4       85.94       82.20      0.79 o 
  -1   1   4      389.59      420.46      3.07 o 
   0   1   4        5.55        6.68      0.42 o 
   1   1   4      138.79      130.90      0.91 o 
   2   1   4       37.72       41.74      0.54 o 
   3   1   4      170.80      156.45      1.32 o 
   4   1   4      159.46      166.86      1.22 o 
   5   1   4        0.08        0.35      0.61 o 
   6   1   4        0.33        0.01      0.82 o 
   7   1   4        0.28        1.88      1.58 o 
  -7   2   4        0.37       -0.86      0.99 o 
  -6   2   4        1.78        1.04      0.73 o 
  -5   2   4       14.60       14.30      0.58 o 
  -4   2   4      172.51      175.18      1.22 o 
  -3   2   4       36.83       42.27      0.48 o 
  -2   2   4      108.02      100.84      0.78 o 
  -1   2   4      160.78      139.42      1.08 o 
   0   2   4        2.68        0.97      0.46 o 
   1   2   4      123.36      146.26      1.29 o 
   2   2   4      118.87       85.72      0.65 o 
   3   2   4      113.99      109.15      1.29 o 
   4   2   4        1.84        1.41      0.39 o 
   5   2   4        6.04        6.16      0.54 o 
   6   2   4       16.80       17.93      1.16 o 
   7   2   4        1.41        1.27      1.53 o 
  -7   3   4        1.80        2.16      1.11 o 
  -6   3   4       16.44       15.46      1.11 o 
  -5   3   4       72.77       67.24      0.98 o 
  -4   3   4      119.38      115.50      1.16 o 
  -3   3   4       14.58       13.21      0.31 o 
  -2   3   4        9.81       10.14      0.32 o 
  -1   3   4       71.30       68.65      0.70 o 
   0   3   4      114.87      122.12      1.18 o 
   1   3   4     1739.09     1826.09      9.67 o 
   2   3   4       82.59       73.83      0.77 o 
   3   3   4       24.07       21.99      0.49 o 
   4   3   4       11.63       12.90      0.58 o 
   5   3   4        0.03       -0.17      0.75 o 
   6   3   4        2.20        2.47      1.01 o 
  -7   4   4        0.23        0.80      1.57 o 
  -6   4   4        0.01        0.14      0.99 o 
  -5   4   4       19.25       20.65      0.96 o 
  -4   4   4       13.64       10.11      0.50 o 
  -3   4   4       28.10       27.90      0.53 o 
  -2   4   4        5.68        4.46      0.40 o 
  -1   4   4       62.62       71.37      0.94 o 
   0   4   4       46.93       52.93      0.72 o 
   1   4   4      650.61      640.42      5.40 o 
   2   4   4      427.53      458.72      2.93 o 
   3   4   4        0.08        0.03      0.44 o 
   4   4   4       18.71       14.07      0.63 o 
   5   4   4       20.01       18.59      1.12 o 
   6   4   4        3.19        3.66      1.25 o 
  -7   5   4        2.24       -0.75      2.67 o 
  -6   5   4        2.18        2.33      1.03 o 
  -5   5   4        0.25       -0.02      0.70 o 
  -4   5   4       10.15       13.16      0.60 o 
  -3   5   4       14.82       11.06      0.44 o 
  -2   5   4      294.27      303.54      3.37 o 
  -1   5   4       49.90       52.70      0.65 o 
   0   5   4       84.87       86.71      0.67 o 
   1   5   4       13.32       14.28      0.52 o 
   2   5   4       19.83       17.16      0.53 o 
   3   5   4        6.45        6.76      0.54 o 
   4   5   4       47.82       46.30      0.97 o 
   5   5   4        2.29        0.69      0.90 o 
   6   5   4        0.58        1.14      1.23 o 
  -6   6   4        6.52        7.72      1.21 o 
  -5   6   4        0.08        0.15      0.78 o 
  -4   6   4       13.12       14.43      0.61 o 
  -3   6   4       74.37       71.29      1.33 o 
  -2   6   4       46.67       40.26      0.81 o 
  -1   6   4        4.56        4.38      0.44 o 
   0   6   4        0.64        0.12      0.37 o 
   1   6   4        2.98        3.03      0.42 o 
   2   6   4       60.59       57.02      0.74 o 
   3   6   4       81.61       78.16      1.16 o 
   4   6   4        0.53       -0.10      0.82 o 
   5   6   4        0.19       -0.18      1.24 o 
   6   6   4        0.00        2.69      2.05 o 
  -6   7   4        3.73        5.59      1.67 o 
  -5   7   4       18.00       17.76      1.42 o 
  -4   7   4        0.85        0.82      0.88 o 
  -3   7   4       57.16       55.88      1.46 o 
  -2   7   4       11.66       11.08      0.62 o 
  -1   7   4       26.44       23.89      0.65 o 
   0   7   4       80.86       75.29      0.72 o 
   1   7   4      122.04      125.89      1.33 o 
   2   7   4        0.18        0.52      0.63 o 
   3   7   4       10.34        8.94      0.74 o 
   4   7   4        5.20        4.98      1.12 o 
   5   7   4        0.08        0.35      1.52 o 
  -5   8   4        3.18        3.24      1.39 o 
  -4   8   4        0.46        0.79      1.34 o 
  -3   8   4        0.29       -0.28      0.88 o 
  -2   8   4        4.15        4.22      0.75 o 
  -1   8   4        0.29        0.78      0.60 o 
   0   8   4       98.73      102.34      1.23 o 
   1   8   4       12.17       11.70      0.72 o 
   2   8   4        8.32        9.36      0.85 o 
   3   8   4        2.18        2.74      1.09 o 
   4   8   4        1.74        2.65      1.37 o 
   5   8   4        0.46        2.80      2.45 o 
  -4   9   4        3.06        3.08      1.64 o 
  -3   9   4        3.95        4.42      1.21 o 
  -2   9   4        0.11        0.27      1.07 o 
  -1   9   4        0.61       -0.09      1.01 o 
   0   9   4        2.62        2.81      1.00 o 
   1   9   4       28.15       31.08      1.32 o 
   2   9   4        0.30        1.94      1.23 o 
   3   9   4        1.15       -0.09      1.33 o 
  -3  10   4        0.04        0.36      1.52 o 
  -2  10   4        5.22        5.87      1.39 o 
  -1  10   4        3.39        2.95      1.26 o 
   0  10   4        0.69        1.52      1.19 o 
   1  10   4        1.25       -0.28      1.41 o 
   2  10   4        0.06       -1.40      1.43 o 
   3  10   4        1.53        3.18      2.69 o 
  -2  11   4        6.23        5.10      2.45 o 
  -1  11   4        4.61        3.04      3.09 o 
   0  11   4        1.14        1.12      1.96 o 
   1  11   4        1.00        1.64      1.89 o 
  -7   0   5        0.08        0.83      1.72 o 
  -5   0   5        1.33        1.13      0.62 o 
  -3   0   5     1054.46     1182.97      7.41 o 
  -1   0   5      165.93      174.04      2.67 o 
   1   0   5      425.46      376.93      5.33 o 
   3   0   5      109.38      121.34      1.37 o 
   5   0   5        2.06        1.28      0.98 o 
   7   0   5        3.11        5.88      5.01 o 
  -7   1   5        0.67        0.62      0.92 o 
  -6   1   5        0.36        0.12      0.79 o 
  -5   1   5       72.63       70.16      0.90 o 
  -4   1   5       29.10       32.07      0.46 o 
  -3   1   5        4.02        4.71      0.28 o 
  -2   1   5       43.01       43.44      0.51 o 
  -1   1   5      189.65      189.91      1.53 o 
   0   1   5       54.59       53.47      0.69 o 
   1   1   5       27.08       22.01      0.57 o 
   2   1   5       38.52       50.83      0.57 o 
   3   1   5        0.13        0.56      0.39 o 
   4   1   5        1.60        0.96      0.54 o 
   5   1   5       19.49       18.60      0.77 o 
   6   1   5        1.59        2.48      0.79 o 
   7   1   5        0.01        0.46      2.28 o 
  -7   2   5        1.92        2.39      1.04 o 
  -6   2   5        0.06        0.01      0.75 o 
  -5   2   5        3.58        3.89      0.49 o 
  -4   2   5        1.37        1.71      0.34 o 
  -3   2   5      132.53      138.26      1.14 o 
  -2   2   5       18.42       18.81      0.42 o 
  -1   2   5        6.21        8.24      0.45 o 
   0   2   5      205.78      210.74      1.56 o 
   1   2   5      141.32      140.07      1.22 o 
   2   2   5       95.30       98.10      1.02 o 
   3   2   5        1.14        1.99      0.33 o 
   4   2   5       39.14       44.48      0.72 o 
   5   2   5        1.06        1.21      0.61 o 
   6   2   5        1.50        1.55      0.97 o 
  -7   3   5        2.96        3.26      1.16 o 
  -6   3   5        0.03       -0.02      0.93 o 
  -5   3   5       51.01       48.98      0.73 o 
  -4   3   5       42.90       41.35      0.53 o 
  -3   3   5        8.93        6.92      0.26 o 
  -2   3   5        6.77        9.60      0.40 o 
  -1   3   5      741.08      793.38      4.98 o 
   0   3   5      158.29      179.87      1.23 o 
   1   3   5        1.96        1.99      0.34 o 
   2   3   5       61.99       70.06      0.92 o 
   3   3   5        2.84        3.58      0.60 o 
   4   3   5        2.32        2.07      0.41 o 
   5   3   5       59.41       59.48      1.28 o 
   6   3   5        0.45        0.26      1.12 o 
  -7   4   5        0.73        0.00      1.63 o 
  -6   4   5       17.85       17.11      1.08 o 
  -5   4   5        7.30        7.45      0.47 o 
  -4   4   5        2.25        2.45      0.47 o 
  -3   4   5      204.05      202.50      2.80 o 
  -2   4   5        1.66        0.90      0.28 o 
  -1   4   5        8.32        7.21      0.45 o 
   0   4   5      161.43      165.57      0.92 o 
   1   4   5       83.11       98.49      0.93 o 
   2   4   5        0.01        0.01      0.41 o 
   3   4   5        2.84        2.73      0.58 o 
   4   4   5        0.00        0.45      0.82 o 
   5   4   5        0.00       -0.16      0.93 o 
   6   4   5        0.38        0.95      1.25 o 
  -7   5   5        0.23       -1.16      2.41 o 
  -6   5   5        0.10        0.33      0.98 o 
  -5   5   5        0.33        0.39      0.68 o 
  -4   5   5       83.62       83.12      1.08 o 
  -3   5   5      161.16      162.37      2.39 o 
  -2   5   5        9.85        9.02      0.49 o 
  -1   5   5        9.04        8.26      0.47 o 
   0   5   5        7.67        6.64      0.43 o 
   1   5   5        7.78        6.90      0.49 o 
   2   5   5      444.66      441.07      3.51 o 
   3   5   5      164.01      156.36      2.52 o 
   4   5   5        6.33        7.71      0.83 o 
   5   5   5        0.97        0.90      1.00 o 
   6   5   5        0.17       -0.91      1.50 o 
  -6   6   5        3.04        2.41      1.13 o 
  -5   6   5        0.17        0.06      0.83 o 
  -4   6   5       27.48       29.04      0.74 o 
  -3   6   5       11.73       13.00      0.61 o 
  -2   6   5       61.83       63.50      1.11 o 
  -1   6   5        0.54        0.36      0.44 o 
   0   6   5        0.25        0.20      0.36 o 
   1   6   5       86.56       79.77      0.90 o 
   2   6   5      131.66      127.33      1.58 o 
   3   6   5      112.79      106.57      2.11 o 
   4   6   5        2.44        1.48      0.94 o 
   5   6   5        1.01        1.09      1.29 o 
  -6   7   5        7.01        5.30      2.30 o 
  -5   7   5        0.19        0.61      1.22 o 
  -4   7   5        9.12        8.48      1.11 o 
  -3   7   5        7.71        7.93      0.63 o 
  -2   7   5        7.29        7.98      0.71 o 
  -1   7   5       13.01       12.39      0.62 o 
   0   7   5       34.21       36.97      0.66 o 
   1   7   5       10.46       11.64      0.53 o 
   2   7   5        8.36        6.85      0.36 o 
   3   7   5        0.58       -0.54      0.77 o 
   4   7   5        0.09        0.64      1.12 o 
   5   7   5        0.01        0.24      2.00 o 
  -5   8   5       21.65       25.72      1.94 o 
  -4   8   5        0.26        0.32      1.32 o 
  -3   8   5        6.16        5.46      1.05 o 
  -2   8   5        0.11        0.37      0.78 o 
  -1   8   5       43.41       43.42      0.99 o 
   0   8   5       22.87       20.15      0.81 o 
   1   8   5       48.97       47.64      1.00 o 
   2   8   5        0.46        0.64      0.73 o 
   3   8   5        5.69        5.78      1.21 o 
   4   8   5        0.27       -0.06      1.33 o 
  -4   9   5        4.68        4.49      1.49 o 
  -3   9   5        0.46        1.06      1.14 o 
  -2   9   5        3.33        3.12      1.12 o 
  -1   9   5       17.53       18.45      1.15 o 
   0   9   5       93.98       98.64      1.76 o 
   1   9   5        0.17        0.95      0.98 o 
   2   9   5        4.12        4.77      1.13 o 
   3   9   5        0.11        1.20      1.33 o 
  -3  10   5        1.35        1.99      1.65 o 
  -2  10   5        2.86        4.17      1.20 o 
  -1  10   5        0.19       -0.20      1.36 o 
   0  10   5        2.06        3.57      1.27 o 
   1  10   5        0.37       -0.33      1.59 o 
   2  10   5        1.44        2.10      1.44 o 
  -1  11   5        2.21       -1.11      2.52 o 
   0  11   5        0.00        0.06      2.16 o 
   1  11   5        0.62       -0.57      2.27 o 
  -6   0   6       17.91       19.87      1.25 o 
  -4   0   6        0.02        0.00      0.38 o 
  -2   0   6      418.80      487.83      7.69 o 
   0   0   6       70.86       89.58      1.33 o 
   2   0   6      203.24      196.23      2.85 o 
   4   0   6        9.28       11.24      0.80 o 
   6   0   6       11.46       12.82      1.55 o 
  -7   1   6        0.00       -1.20      1.20 o 
  -6   1   6       23.45       24.05      0.96 o 
  -5   1   6        2.43        1.45      0.41 o 
  -4   1   6       35.63       36.11      0.50 o 
  -3   1   6        0.29        0.93      0.31 o 
  -2   1   6      247.08      266.38      2.54 o 
  -1   1   6       12.14       14.16      0.51 o 
   0   1   6        0.10        0.73      0.40 o 
   1   1   6       13.60       10.91      0.50 o 
   2   1   6      117.11      121.79      1.43 o 
   3   1   6        1.24        0.40      0.37 o 
   4   1   6        0.56        1.49      0.57 o 
   5   1   6        1.36        1.09      0.69 o 
   6   1   6        7.27        7.65      0.97 o 
  -7   2   6       15.52       16.76      1.34 o 
  -6   2   6        0.49        0.37      0.85 o 
  -5   2   6       19.70       16.60      0.52 o 
  -4   2   6        2.94        3.23      0.30 o 
  -3   2   6        2.10        1.91      0.35 o 
  -2   2   6      715.12      788.34      4.39 o 
  -1   2   6      578.47      609.39      4.68 o 
   0   2   6       66.77       64.16      0.72 o 
   1   2   6       14.88       12.46      0.32 o 
   2   2   6      109.68      115.91      0.91 o 
   3   2   6        9.09        9.09      0.45 o 
   4   2   6       19.62       17.76      0.55 o 
   5   2   6       29.59       25.33      0.85 o 
   6   2   6        1.85        1.38      1.11 o 
  -7   3   6        1.40        1.40      1.38 o 
  -6   3   6        1.73        2.33      0.87 o 
  -5   3   6        7.19        7.60      0.50 o 
  -4   3   6        5.27        3.73      0.39 o 
  -3   3   6       14.16       15.71      0.46 o 
  -2   3   6      369.79      409.77      3.03 o 
  -1   3   6       39.14       48.45      0.68 o 
   0   3   6      120.66      135.87      1.16 o 
   1   3   6       64.36       61.16      1.15 o 
   2   3   6        6.80        7.47      0.47 o 
   3   3   6        2.48        2.10      0.59 o 
   4   3   6      124.11      123.67      1.37 o 
   5   3   6        2.63        3.49      0.85 o 
   6   3   6        1.99        0.81      1.42 o 
  -7   4   6        4.00        1.53      1.77 o 
  -6   4   6        5.88        6.60      1.03 o 
  -5   4   6       22.66       21.36      0.93 o 
  -4   4   6       69.18       71.52      0.94 o 
  -3   4   6        2.58        2.64      0.29 o 
  -2   4   6      145.02      146.17      1.27 o 
  -1   4   6      331.06      334.83      2.90 o 
   0   4   6        2.30        5.19      0.47 o 
   1   4   6        1.25        2.55      0.48 o 
   2   4   6        1.20        0.53      0.57 o 
   3   4   6       27.00       25.57      0.94 o 
   4   4   6        0.00       -0.01      0.55 o 
   5   4   6        0.03        0.21      0.94 o 
   6   4   6        0.19        0.96      1.45 o 
  -6   5   6        0.19        0.02      0.98 o 
  -5   5   6       37.63       36.28      1.17 o 
  -4   5   6       14.71       12.19      0.47 o 
  -3   5   6       43.64       44.52      0.88 o 
  -2   5   6        0.32        0.31      0.39 o 
  -1   5   6       31.70       28.66      0.57 o 
   0   5   6       27.27       29.21      0.51 o 
   1   5   6      365.82      386.62      4.92 o 
   2   5   6       18.77       17.14      0.70 o 
   3   5   6       18.08       17.04      0.89 o 
   4   5   6        0.07        0.67      0.83 o 
   5   5   6        0.90        0.23      1.05 o 
   6   5   6        0.60       -0.63      2.11 o 
  -6   6   6        1.82        1.47      1.20 o 
  -5   6   6       42.82       43.51      1.36 o 
  -4   6   6       72.00       78.27      1.79 o 
  -3   6   6       14.06       12.89      0.69 o 
  -2   6   6       24.24       26.31      0.75 o 
  -1   6   6        7.55        7.80      0.57 o 
   0   6   6       22.86       22.25      0.58 o 
   1   6   6       83.12       78.83      1.06 o 
   2   6   6      244.13      242.89      3.62 o 
   3   6   6        2.36        1.53      0.93 o 
   4   6   6        2.84        3.79      1.00 o 
   5   6   6        0.59        0.45      1.37 o 
  -6   7   6        1.93        0.11      2.50 o 
  -5   7   6        1.55        2.29      1.16 o 
  -4   7   6       21.05       24.33      1.29 o 
  -3   7   6       12.13       13.76      0.95 o 
  -2   7   6       30.46       32.66      0.94 o 
  -1   7   6        8.50        9.70      0.68 o 
   0   7   6       10.90        8.74      0.47 o 
   1   7   6       67.33       71.30      1.08 o 
   2   7   6       31.66       31.60      0.96 o 
   3   7   6       25.88       25.47      1.24 o 
   4   7   6        9.49       11.05      1.34 o 
   5   7   6        0.73        0.50      2.01 o 
  -5   8   6        0.07        0.30      1.49 o 
  -4   8   6        8.65       10.18      1.42 o 
  -3   8   6       12.07       12.85      1.03 o 
  -2   8   6       20.90       24.20      1.05 o 
  -1   8   6        2.49        3.48      0.71 o 
   0   8   6        8.22        6.69      0.77 o 
   1   8   6        1.36        1.57      0.77 o 
   2   8   6        3.26        2.97      0.80 o 
   3   8   6        8.78        5.59      1.36 o 
   4   8   6       22.32       22.33      1.98 o 
  -4   9   6        4.64        5.43      1.43 o 
  -3   9   6       18.33       18.52      1.33 o 
  -2   9   6        4.42        4.54      1.09 o 
  -1   9   6        3.74        2.94      0.96 o 
   0   9   6        5.48        5.35      1.22 o 
   1   9   6        0.66        0.98      0.93 o 
   2   9   6        0.00       -1.04      1.18 o 
   3   9   6        4.07        3.00      1.61 o 
  -3  10   6        0.18        1.17      1.69 o 
  -2  10   6        0.50       -1.38      1.38 o 
  -1  10   6        2.86        1.15      1.33 o 
   0  10   6        1.45        1.65      1.28 o 
   1  10   6        0.82        1.05      1.21 o 
   2  10   6        2.78        1.13      1.79 o 
  -1  11   6        0.01       -0.60      2.64 o 
   0  11   6        0.11       -1.13      2.26 o 
  -7   0   7        3.33        2.47      1.43 o 
  -5   0   7        6.49        5.10      0.48 o 
  -3   0   7       51.01       53.73      0.87 o 
  -1   0   7      104.15      128.80      1.85 o 
   1   0   7      106.06      110.81      2.75 o 
   3   0   7       12.58       13.40      0.77 o 
   5   0   7        4.24        6.48      1.05 o 
  -7   1   7        0.15        0.73      1.13 o 
  -6   1   7        6.42        5.25      0.76 o 
  -5   1   7       28.24       27.51      0.55 o 
  -4   1   7       10.52       10.73      0.40 o 
  -3   1   7       14.61       13.88      0.48 o 
  -2   1   7        7.15       11.37      0.33 o 
  -1   1   7        4.60        4.59      0.48 o 
   0   1   7      475.36      480.74      3.79 o 
   1   1   7      113.48      140.70      2.15 o 
   2   1   7       23.79       23.59      0.64 o 
   3   1   7       38.12       36.07      0.67 o 
   4   1   7       13.39       14.87      0.63 o 
   5   1   7       37.34       41.52      0.99 o 
   6   1   7        3.11        2.01      1.24 o 
  -7   2   7        0.28        0.72      1.37 o 
  -6   2   7        5.59        4.78      1.01 o 
  -5   2   7        6.66        6.32      0.35 o 
  -4   2   7       19.57       16.86      0.47 o 
  -3   2   7      134.68      136.24      1.23 o 
  -2   2   7        0.20        0.22      0.35 o 
  -1   2   7      234.68      279.51      1.88 o 
   0   2   7      243.83      287.47      2.22 o 
   1   2   7       88.01       97.23      0.96 o 
   2   2   7        1.26        0.64      0.26 o 
   3   2   7        4.35        3.25      0.40 o 
   4   2   7        1.25        1.24      0.46 o 
   5   2   7        6.57        7.94      0.99 o 
   6   2   7        0.75        1.03      1.41 o 
  -7   3   7        1.72        0.51      1.57 o 
  -6   3   7        1.14        2.34      1.04 o 
  -5   3   7       34.81       36.28      0.95 o 
  -4   3   7       56.89       52.79      0.78 o 
  -3   3   7        0.65        1.05      0.43 o 
  -2   3   7        6.23        8.24      0.48 o 
  -1   3   7        3.35        2.34      0.45 o 
   0   3   7        0.41        1.01      0.37 o 
   1   3   7        4.41        5.86      0.45 o 
   2   3   7       79.34       84.34      0.92 o 
   3   3   7        8.29        7.64      0.79 o 
   4   3   7        4.24        4.90      0.68 o 
   5   3   7        0.85        1.50      0.90 o 
   6   3   7        1.64        1.19      1.61 o 
  -7   4   7        3.67        3.18      1.95 o 
  -6   4   7        0.05        0.52      1.10 o 
  -5   4   7        4.30        3.83      0.67 o 
  -4   4   7       69.57       66.83      1.32 o 
  -3   4   7        9.62       10.80      0.51 o 
  -2   4   7       22.26       21.31      0.45 o 
  -1   4   7      140.81      149.70      1.66 o 
   0   4   7      109.63      102.06      1.18 o 
   1   4   7       15.56       18.76      0.52 o 
   2   4   7       38.33       33.23      0.95 o 
   3   4   7       59.52       59.17      1.22 o 
   4   4   7        2.78        3.05      1.10 o 
   5   4   7        3.34        3.17      1.20 o 
   6   4   7        2.74        1.15      1.79 o 
  -6   5   7        7.72        8.57      1.05 o 
  -5   5   7        2.21        2.14      0.86 o 
  -4   5   7       24.28       24.95      0.73 o 
  -3   5   7       40.41       39.47      0.98 o 
  -2   5   7       26.71       24.06      0.60 o 
  -1   5   7       57.94       65.44      0.81 o 
   0   5   7       19.93       20.60      0.60 o 
   1   5   7        7.14        8.72      0.55 o 
   2   5   7        1.16        1.47      0.59 o 
   3   5   7       13.33       13.99      0.84 o 
   4   5   7        0.51        0.48      0.89 o 
   5   5   7        6.61        6.97      1.23 o 
  -6   6   7       15.44       17.49      1.80 o 
  -5   6   7       27.81       30.16      1.18 o 
  -4   6   7       20.96       21.28      1.17 o 
  -3   6   7       80.75       83.06      1.59 o 
  -2   6   7        3.28        2.31      0.47 o 
  -1   6   7        1.06        0.46      0.50 o 
   0   6   7       96.15       93.98      1.06 o 
   1   6   7       51.41       45.90      0.89 o 
   2   6   7        8.78        7.08      0.78 o 
   3   6   7        1.08        0.20      1.00 o 
   4   6   7        1.16        2.36      1.08 o 
   5   6   7        0.68        0.86      1.62 o 
  -5   7   7       19.80       22.04      1.37 o 
  -4   7   7        1.65        2.05      1.06 o 
  -3   7   7       86.09       91.87      1.59 o 
  -2   7   7        8.17        9.63      0.55 o 
  -1   7   7        0.07        0.12      0.43 o 
   0   7   7       88.43       79.98      1.03 o 
   1   7   7       58.33       53.77      1.05 o 
   2   7   7       34.47       33.88      1.05 o 
   3   7   7       42.55       39.77      1.58 o 
   4   7   7        7.32        4.00      1.22 o 
   5   7   7        0.20        2.03      2.75 o 
  -5   8   7        5.39        4.69      1.93 o 
  -4   8   7        3.31        3.33      1.17 o 
  -3   8   7       17.19       21.44      1.20 o 
  -2   8   7        5.36        5.20      1.01 o 
  -1   8   7        3.33        5.26      0.87 o 
   0   8   7        9.21       10.03      0.84 o 
   1   8   7        0.88        0.88      0.76 o 
   2   8   7        4.31        4.04      0.83 o 
   3   8   7       51.63       51.71      2.01 o 
   4   8   7        2.75        2.48      3.36 o 
  -4   9   7        0.77        1.66      1.71 o 
  -3   9   7        7.70        8.73      1.21 o 
  -2   9   7       24.95       29.35      1.51 o 
  -1   9   7        0.18        0.24      1.12 o 
   0   9   7        2.58        2.17      1.15 o 
   1   9   7        0.00       -0.08      0.98 o 
   2   9   7        2.50        1.50      1.26 o 
   3   9   7        1.93        4.65      2.92 o 
  -3  10   7        4.00        2.30      1.91 o 
  -2  10   7        1.02       -0.19      1.33 o 
  -1  10   7        1.28        2.68      1.50 o 
   0  10   7        0.14       -0.01      1.21 o 
   1  10   7        3.59        3.11      1.21 o 
   2  10   7        2.03        0.76      1.83 o 
  -6   0   8       27.00       26.22      1.20 o 
  -4   0   8       48.42       42.05      1.26 o 
  -2   0   8      354.80      373.13      6.31 o 
   0   0   8       43.07       47.96      1.16 o 
   2   0   8      134.00      143.11      1.96 o 
   4   0   8        2.04        1.65      1.05 o 
   6   0   8        0.10        0.69      1.65 o 
  -7   1   8        0.62        0.51      1.25 o 
  -6   1   8        3.92        3.88      0.73 o 
  -5   1   8        0.21        0.50      0.31 o 
  -4   1   8       51.34       47.57      0.84 o 
  -3   1   8       13.17       10.37      0.48 o 
  -2   1   8       48.94       48.61      0.91 o 
  -1   1   8      261.95      292.15      2.98 o 
   0   1   8      130.34      146.47      1.22 o 
   1   1   8       19.89       15.57      0.47 o 
   2   1   8       32.42       32.89      0.66 o 
   3   1   8        1.05        1.37      0.52 o 
   4   1   8        0.08        0.54      0.53 o 
   5   1   8        3.59        3.75      0.91 o 
   6   1   8       12.14       11.08      1.81 o 
  -7   2   8        0.05        1.19      1.34 o 
  -6   2   8        1.39        0.70      0.94 o 
  -5   2   8       56.06       53.84      0.82 o 
  -4   2   8        3.31        3.91      0.61 o 
  -3   2   8        1.12        0.15      0.48 o 
  -2   2   8      265.09      309.76      4.07 o 
  -1   2   8      145.48      155.42      1.01 o 
   0   2   8       95.74      106.59      1.68 o 
   1   2   8        4.05        4.35      0.33 o 
   2   2   8        3.52        4.29      0.44 o 
   3   2   8        0.22        0.27      0.35 o 
   4   2   8        0.01       -0.14      0.56 o 
   5   2   8        0.57        2.04      1.12 o 
   6   2   8        0.26        0.81      1.71 o 
  -7   3   8        0.24        2.14      2.65 o 
  -6   3   8       16.38       16.26      1.48 o 
  -5   3   8        2.57        2.92      0.55 o 
  -4   3   8        0.56        0.78      0.45 o 
  -3   3   8       67.19       71.87      0.91 o 
  -2   3   8       19.31       17.41      0.52 o 
  -1   3   8       48.00       44.54      0.71 o 
   0   3   8       36.69       32.97      0.85 o 
   1   3   8       51.30       46.24      0.92 o 
   2   3   8       75.65       80.00      1.26 o 
   3   3   8        3.25        2.48      0.58 o 
   4   3   8        1.77        1.51      0.75 o 
   5   3   8        1.26        0.71      1.11 o 
   6   3   8        0.49        0.97      1.57 o 
  -7   4   8        5.36        7.64      2.71 o 
  -6   4   8        5.41        6.30      1.18 o 
  -5   4   8       43.14       40.96      1.18 o 
  -4   4   8       79.76       80.40      1.12 o 
  -3   4   8       68.40       72.41      1.14 o 
  -2   4   8      161.92      157.88      2.28 o 
  -1   4   8       50.96       44.20      0.63 o 
   0   4   8       22.74       24.69      0.68 o 
   1   4   8      126.71      134.08      2.73 o 
   2   4   8      216.89      203.92      4.39 o 
   3   4   8       11.68        9.09      0.91 o 
   4   4   8        0.32        0.46      1.11 o 
   5   4   8       12.22       11.06      1.27 o 
  -6   5   8        0.30        0.12      1.14 o 
  -5   5   8        7.91        8.75      0.94 o 
  -4   5   8       99.52      103.77      1.50 o 
  -3   5   8       37.98       42.95      0.88 o 
  -2   5   8       49.42       50.15      1.16 o 
  -1   5   8        5.35        5.10      0.57 o 
   0   5   8        1.27        0.87      0.50 o 
   1   5   8       97.64       96.08      2.80 o 
   2   5   8      105.38      101.37      1.29 o 
   3   5   8        0.69        0.46      0.80 o 
   4   5   8        3.33        4.24      1.18 o 
   5   5   8        1.19        1.55      1.31 o 
  -6   6   8        0.75        0.80      2.23 o 
  -5   6   8        2.73        1.65      1.08 o 
  -4   6   8       26.45       28.47      1.17 o 
  -3   6   8        0.00       -0.48      0.63 o 
  -2   6   8       21.20       21.30      0.65 o 
  -1   6   8        1.96        1.58      0.59 o 
   0   6   8        1.39        1.07      0.55 o 
   1   6   8        8.64       11.09      0.67 o 
   2   6   8       10.84       10.02      0.80 o 
   3   6   8        0.66        0.70      1.10 o 
   4   6   8       10.59       13.35      1.30 o 
   5   6   8        1.16        2.84      1.82 o 
  -5   7   8        4.71        4.55      1.17 o 
  -4   7   8        6.86        5.30      1.05 o 
  -3   7   8        6.63        6.65      1.05 o 
  -2   7   8       65.13       65.06      1.16 o 
  -1   7   8       10.84       12.29      0.74 o 
   0   7   8        1.89        1.67      0.76 o 
   1   7   8       10.14       10.56      0.66 o 
   2   7   8        5.20        2.75      0.93 o 
   3   7   8        7.81        5.81      1.12 o 
   4   7   8        9.27       12.19      1.58 o 
  -5   8   8        0.11        2.25      3.62 o 
  -4   8   8        0.48        0.18      1.01 o 
  -3   8   8        4.11        3.04      0.99 o 
  -2   8   8        9.18        9.85      1.01 o 
  -1   8   8        4.46        5.50      0.90 o 
   0   8   8        0.97        0.22      1.01 o 
   1   8   8        0.74        0.95      1.02 o 
   2   8   8        7.79        7.62      1.04 o 
   3   8   8        2.30        1.48      1.39 o 
   4   8   8        0.55        0.98      3.87 o 
  -4   9   8        2.96        2.23      1.70 o 
  -3   9   8        5.37        5.21      1.23 o 
  -2   9   8       17.91       19.88      1.47 o 
  -1   9   8       10.14       13.82      1.36 o 
   0   9   8        0.06        0.04      1.22 o 
   1   9   8        1.41        2.32      1.02 o 
   2   9   8        0.43        0.28      1.25 o 
  -2  10   8        5.74        5.82      1.47 o 
  -1  10   8        2.38        1.89      1.38 o 
   0  10   8        0.06        1.13      1.19 o 
   1  10   8        0.00        1.97      1.61 o 
  -7   0   9        0.14        0.58      1.47 o 
  -5   0   9       47.15       41.96      1.77 o 
  -3   0   9       12.75       13.19      0.84 o 
  -1   0   9      569.58      627.15      6.97 o 
   1   0   9      404.56      473.87     11.13 o 
   3   0   9        5.82        4.45      0.64 o 
   5   0   9        6.86        9.26      1.74 o 
  -7   1   9        0.03        1.78      1.90 o 
  -6   1   9        4.49        3.78      0.86 o 
  -5   1   9        7.13        8.57      0.72 o 
  -4   1   9        1.25        0.34      0.50 o 
  -3   1   9       10.11        9.87      0.46 o 
  -2   1   9        5.90        5.09      0.29 o 
  -1   1   9       20.99       19.59      0.57 o 
   0   1   9      160.79      175.74      2.17 o 
   1   1   9       42.51       44.94      0.94 o 
   2   1   9        1.08        1.36      0.54 o 
   3   1   9       60.83       61.69      1.16 o 
   4   1   9        2.24        2.51      0.63 o 
   5   1   9        6.10        7.67      1.15 o 
   6   1   9        5.39        4.85      2.25 o 
  -7   2   9        0.20        0.84      1.73 o 
  -6   2   9        3.40        2.89      1.11 o 
  -5   2   9        5.95        6.84      0.86 o 
  -4   2   9       61.23       59.34      1.13 o 
  -3   2   9       95.41       99.96      2.15 o 
  -2   2   9       12.38       11.98      0.47 o 
  -1   2   9      217.28      214.83      1.18 o 
   0   2   9        1.51        1.48      0.48 o 
   1   2   9       49.97       44.97      0.79 o 
   2   2   9       51.13       54.64      0.81 o 
   3   2   9      127.19      125.06      1.93 o 
   4   2   9        3.48        2.50      0.86 o 
   5   2   9        0.88        0.70      1.29 o 
   6   2   9        0.06        0.68      2.27 o 
  -7   3   9        0.99        1.33      2.07 o 
  -6   3   9        3.93        4.57      1.33 o 
  -5   3   9        4.88        3.48      0.84 o 
  -4   3   9        8.34       10.35      0.78 o 
  -3   3   9       86.67       86.94      1.59 o 
  -2   3   9      103.51      118.41      2.14 o 
  -1   3   9        0.60        0.86      0.46 o 
   0   3   9       28.13       29.99      0.69 o 
   1   3   9        0.06       -0.26      0.43 o 
   2   3   9       20.35       18.73      0.71 o 
   3   3   9       14.41       12.91      0.73 o 
   4   3   9       15.31       15.01      1.20 o 
   5   3   9        0.06       -0.36      1.40 o 
  -6   4   9        1.64        3.32      1.13 o 
  -5   4   9       11.21       11.05      1.13 o 
  -4   4   9      109.69      109.50      1.30 o 
  -3   4   9       17.27       17.68      0.74 o 
  -2   4   9       28.36       28.90      0.63 o 
  -1   4   9       84.09       84.06      1.41 o 
   0   4   9        0.29        0.35      0.59 o 
   1   4   9        8.89        8.05      0.54 o 
   2   4   9        5.73        5.02      0.46 o 
   3   4   9        0.30       -0.15      0.90 o 
   4   4   9        0.01        0.49      1.14 o 
   5   4   9        0.14        0.41      1.16 o 
  -6   5   9        1.57        2.65      1.21 o 
  -5   5   9       32.30       29.68      1.36 o 
  -4   5   9        7.99        7.75      0.94 o 
  -3   5   9       28.41       30.10      1.07 o 
  -2   5   9        2.49        3.16      0.62 o 
  -1   5   9        2.87        2.28      0.49 o 
   0   5   9        2.26        3.23      0.68 o 
   1   5   9      119.79      115.32      3.44 o 
   2   5   9       10.16       10.33      0.79 o 
   3   5   9        0.01       -0.39      1.13 o 
   4   5   9        0.02        0.42      1.20 o 
   5   5   9        0.07        1.14      1.56 o 
  -6   6   9        4.47        0.97      3.93 o 
  -5   6   9        0.20       -0.04      1.11 o 
  -4   6   9        1.08        1.22      0.95 o 
  -3   6   9       23.76       25.29      0.97 o 
  -2   6   9        1.87        2.45      0.62 o 
  -1   6   9       11.67       11.45      0.72 o 
   0   6   9       58.24       54.66      0.97 o 
   1   6   9        1.23        1.10      0.75 o 
   2   6   9        0.15        0.74      0.87 o 
   3   6   9       11.13       13.04      1.26 o 
   4   6   9        0.35        0.76      1.16 o 
  -5   7   9        3.44        4.57      1.45 o 
  -4   7   9        1.10        0.95      1.07 o 
  -3   7   9       30.31       34.73      1.54 o 
  -2   7   9       52.02       53.83      1.56 o 
  -1   7   9       18.51       19.84      1.00 o 
   0   7   9       21.28       21.62      1.22 o 
   1   7   9        0.73        1.30      0.85 o 
   2   7   9        0.39        0.17      0.98 o 
   3   7   9        5.42        6.17      1.31 o 
   4   7   9        0.08        2.13      3.40 o 
  -4   8   9        0.02        0.71      1.09 o 
  -3   8   9       29.23       28.55      1.24 o 
  -2   8   9        0.20        0.06      1.01 o 
  -1   8   9        6.30        6.00      1.33 o 
   0   8   9        0.27       -0.10      1.01 o 
   1   8   9        0.01        0.36      1.01 o 
   2   8   9        0.32        1.50      1.18 o 
   3   8   9        6.39        5.05      2.32 o 
  -4   9   9        0.01       -0.40      3.67 o 
  -3   9   9        7.40        5.83      1.42 o 
  -2   9   9        9.67       10.58      1.53 o 
  -1   9   9        3.99        3.97      1.35 o 
   0   9   9        1.57       -0.46      1.12 o 
   1   9   9        0.03        0.52      1.13 o 
   2   9   9        3.23        4.80      1.94 o 
  -2  10   9        1.26        2.11      1.67 o 
  -1  10   9        2.02        3.34      1.54 o 
   0  10   9        0.05        0.91      1.45 o 
   1  10   9        0.55        1.15      1.88 o 
  -6   0  10        2.98        0.31      1.23 o 
  -4   0  10       34.83       30.59      0.95 o 
  -2   0  10        0.00       -0.23      0.67 o 
   0   0  10      458.39      502.04      6.31 o 
   2   0  10        3.19        3.27      0.91 o 
   4   0  10       23.42       21.62      2.20 o 
  -7   1  10        0.80        2.28      1.79 o 
  -6   1  10        0.00       -0.69      0.95 o 
  -5   1  10       28.14       27.41      1.09 o 
  -4   1  10       22.93       19.03      0.75 o 
  -3   1  10       56.36       55.56      1.20 o 
  -2   1  10       26.83       23.91      0.65 o 
  -1   1  10       14.14       15.03      0.51 o 
   0   1  10        4.06        4.46      0.36 o 
   1   1  10        0.26        0.15      0.49 o 
   2   1  10       10.56       11.79      0.83 o 
   3   1  10        1.55        1.16      0.57 o 
   4   1  10        0.64        0.39      1.07 o 
   5   1  10        0.20        0.02      1.29 o 
  -7   2  10        1.94        2.18      1.86 o 
  -6   2  10        5.56        5.33      1.16 o 
  -5   2  10        4.28        5.17      0.96 o 
  -4   2  10      129.40      126.71      3.03 o 
  -3   2  10      126.88      138.16      3.23 o 
  -2   2  10        0.84        0.91      0.41 o 
  -1   2  10       17.42       16.93      0.48 o 
   0   2  10       38.16       37.90      0.77 o 
   1   2  10        0.01       -0.35      0.43 o 
   2   2  10      180.90      187.03      2.54 o 
   3   2  10       13.09       11.51      0.79 o 
   4   2  10        7.52        6.19      1.34 o 
   5   2  10        0.26       -0.26      1.36 o 
  -7   3  10        0.01       -0.55      2.12 o 
  -6   3  10        1.13        1.92      1.34 o 
  -5   3  10       13.68       14.41      1.02 o 
  -4   3  10       80.12       79.06      1.64 o 
  -3   3  10       67.01       74.40      1.77 o 
  -2   3  10       41.90       38.98      0.86 o 
  -1   3  10       53.02       57.97      0.98 o 
   0   3  10        5.76        5.74      0.53 o 
   1   3  10       85.76       77.83      1.20 o 
   2   3  10       39.57       37.03      0.90 o 
   3   3  10       69.51       67.81      1.36 o 
   4   3  10        0.15       -0.01      1.08 o 
   5   3  10        0.01       -1.41      1.41 o 
  -6   4  10        1.32        0.54      1.23 o 
  -5   4  10        4.86        3.61      1.07 o 
  -4   4  10       16.05       16.94      0.91 o 
  -3   4  10       12.74       12.20      0.68 o 
  -2   4  10       61.24       72.93      1.41 o 
  -1   4  10        0.00        0.30      0.54 o 
   0   4  10        1.24        0.58      0.62 o 
   1   4  10        9.08        8.97      0.55 o 
   2   4  10       40.95       39.77      1.03 o 
   3   4  10        3.10        2.05      1.30 o 
   4   4  10        7.07        7.98      1.28 o 
   5   4  10        1.09        1.81      1.50 o 
  -6   5  10        0.27       -0.60      1.36 o 
  -5   5  10        0.10       -0.23      1.08 o 
  -4   5  10        4.91        4.18      1.04 o 
  -3   5  10       10.67       13.36      0.84 o 
  -2   5  10       33.11       33.69      0.92 o 
  -1   5  10      166.88      157.71      2.78 o 
   0   5  10        0.84        1.03      0.72 o 
   1   5  10        0.11        0.28      0.51 o 
   2   5  10        1.72       -0.32      0.77 o 
   3   5  10        0.00        0.61      1.12 o 
   4   5  10        1.32        3.16      1.45 o 
   5   5  10        5.39        5.05      3.54 o 
  -6   6  10        4.32        3.59      4.10 o 
  -5   6  10        2.33        3.38      1.35 o 
  -4   6  10        1.78        1.57      1.10 o 
  -3   6  10        1.42        1.55      0.82 o 
  -2   6  10       59.08       56.27      1.34 o 
  -1   6  10        0.81        1.57      0.54 o 
   0   6  10       15.32       12.16      0.93 o 
   1   6  10        5.42        6.04      0.96 o 
   2   6  10        0.69       -0.12      1.49 o 
   3   6  10        0.00       -0.19      1.27 o 
   4   6  10        1.49        1.57      1.40 o 
  -5   7  10        0.41        0.84      1.85 o 
  -4   7  10        0.38        0.73      1.49 o 
  -3   7  10        0.16        0.58      1.25 o 
  -2   7  10       11.30       11.07      1.17 o 
  -1   7  10        0.04       -0.22      1.02 o 
   0   7  10        0.12        0.36      1.01 o 
   1   7  10        2.00        0.81      1.10 o 
   2   7  10        1.88        2.16      1.17 o 
   3   7  10        1.13        2.08      1.27 o 
   4   7  10        0.01        3.61      4.07 o 
  -4   8  10        0.55        0.88      2.36 o 
  -3   8  10        0.00       -0.29      1.21 o 
  -2   8  10       17.26       16.62      1.59 o 
  -1   8  10        4.54        5.32      1.47 o 
   0   8  10        0.01        1.99      1.06 o 
   1   8  10        0.32        1.06      1.11 o 
   2   8  10        0.70        1.87      1.29 o 
   3   8  10        0.10        1.22      3.75 o 
  -3   9  10        1.72        1.97      3.09 o 
  -2   9  10        7.77        8.58      1.45 o 
  -1   9  10        0.34        1.62      1.26 o 
   0   9  10        0.39        2.01      1.15 o 
   1   9  10        3.30        4.88      1.32 o 
   2   9  10        0.85       -0.56      3.77 o 
  -1  10  10        6.03        6.38      1.85 o 
  -7   0  11        8.67       12.77      2.77 o 
  -5   0  11        3.79        6.83      1.30 o 
  -3   0  11      360.23      384.09     15.71 o 
  -1   0  11        2.40        1.77      0.66 o 
   1   0  11        0.00        0.27      0.90 o 
   3   0  11      164.46      189.49      3.75 o 
   5   0  11        7.95        7.65      2.46 o 
  -7   1  11        0.34       -1.57      1.70 o 
  -6   1  11        1.09        0.96      1.00 o 
  -5   1  11       14.86       14.15      0.99 o 
  -4   1  11        9.01        8.71      0.66 o 
  -3   1  11       80.70       70.60      2.39 o 
  -2   1  11      236.56      244.68      3.59 o 
  -1   1  11        0.21        0.35      0.47 o 
   0   1  11       29.26       32.26      0.73 o 
   1   1  11        8.05        9.23      0.56 o 
   2   1  11        5.22        4.97      0.92 o 
   3   1  11        8.93        7.61      0.91 o 
   4   1  11       42.40       45.38      1.84 o 
   5   1  11        0.75        0.62      1.34 o 
  -6   2  11        2.17        2.12      1.30 o 
  -5   2  11        0.51       -0.59      0.94 o 
  -4   2  11        2.02        2.51      0.89 o 
  -3   2  11       39.03       38.12      1.32 o 
  -2   2  11       51.47       46.43      0.93 o 
  -1   2  11      198.79      198.68      2.18 o 
   0   2  11       12.80       13.40      0.48 o 
   1   2  11       62.20       65.95      1.57 o 
   2   2  11       18.70       19.12      0.59 o 
   3   2  11        0.45        0.58      0.82 o 
   4   2  11        2.69        2.44      1.12 o 
   5   2  11        0.17        1.46      1.50 o 
  -6   3  11        0.01       -0.49      1.38 o 
  -5   3  11        0.79       -0.03      0.90 o 
  -4   3  11       50.26       44.94      1.89 o 
  -3   3  11       43.54       46.92      2.35 o 
  -2   3  11        1.24        1.50      0.53 o 
  -1   3  11        0.05        0.20      0.49 o 
   0   3  11       29.72       29.88      0.71 o 
   1   3  11        7.82        8.40      0.36 o 
   2   3  11       65.26       65.22      1.35 o 
   3   3  11        0.03        0.24      0.89 o 
   4   3  11        0.00        0.39      1.19 o 
   5   3  11        1.02        3.80      1.91 o 
  -6   4  11        1.19        3.29      1.21 o 
  -5   4  11        5.32        4.32      1.14 o 
  -4   4  11        1.05        2.06      0.89 o 
  -3   4  11        6.34        5.89      0.60 o 
  -2   4  11        2.28        2.78      0.49 o 
  -1   4  11       36.13       35.37      0.88 o 
   0   4  11        1.29        1.94      0.76 o 
   1   4  11       13.28       15.69      0.74 o 
   2   4  11        4.77        5.29      0.71 o 
   3   4  11        5.62        4.43      1.33 o 
   4   4  11        0.06        1.94      1.42 o 
   5   4  11        0.35        1.82      2.19 o 
  -6   5  11        0.19        1.48      2.33 o 
  -5   5  11        0.50       -0.06      1.08 o 
  -4   5  11        1.25        1.51      1.03 o 
  -3   5  11        4.02        5.52      0.73 o 
  -2   5  11       15.53       16.28      0.93 o 
  -1   5  11       22.68       18.57      0.82 o 
   0   5  11       23.89       24.69      1.00 o 
   1   5  11        9.47       10.49      0.72 o 
   2   5  11        4.78        2.80      1.80 o 
   3   5  11        0.02        0.91      1.72 o 
   4   5  11        3.13        2.44      1.50 o 
  -5   6  11        0.03        0.24      1.47 o 
  -4   6  11        2.32        0.91      1.46 o 
  -3   6  11       20.52       23.86      1.39 o 
  -2   6  11       11.06        9.43      1.12 o 
  -1   6  11       37.34       32.75      1.04 o 
   0   6  11        2.68        3.76      1.02 o 
   1   6  11        3.52        2.79      1.30 o 
   2   6  11        1.32        0.73      1.55 o 
   3   6  11        0.29       -1.02      1.31 o 
   4   6  11        0.73       -0.15      2.35 o 
  -5   7  11        1.02        3.29      3.40 o 
  -4   7  11        3.41        3.76      1.70 o 
  -3   7  11        0.56        0.38      1.38 o 
  -2   7  11        0.39       -0.02      1.41 o 
  -1   7  11        1.23        1.70      0.87 o 
   0   7  11        6.15        5.91      1.14 o 
   1   7  11       11.68       12.52      1.30 o 
   2   7  11        0.28       -0.04      1.30 o 
   3   7  11        0.25        1.57      1.91 o 
  -4   8  11        1.70        0.81      2.51 o 
  -3   8  11        2.64        1.43      1.44 o 
  -2   8  11        2.12        3.13      1.37 o 
  -1   8  11        0.88        0.75      1.30 o 
   0   8  11        8.99       10.61      1.18 o 
   1   8  11        4.81        5.94      1.24 o 
   2   8  11        0.01        0.28      1.41 o 
  -3   9  11        0.13        0.50      2.31 o 
  -2   9  11        0.68        0.24      1.61 o 
  -1   9  11        0.66        1.42      1.31 o 
   0   9  11        0.21       -1.16      1.35 o 
   1   9  11        1.30       -1.81      1.85 o 
  -6   0  12        1.14        1.48      1.35 o 
  -4   0  12        8.04        5.35      1.28 o 
  -2   0  12      222.38      219.28      3.88 o 
   0   0  12      184.71      186.15      2.81 o 
   2   0  12       31.69       35.68      2.03 o 
   4   0  12        9.23        8.40      2.00 o 
  -6   1  12        0.11        0.12      0.96 o 
  -5   1  12        1.20        0.67      0.90 o 
  -4   1  12       59.97       55.50      2.08 o 
  -3   1  12       98.48       88.00      2.86 o 
  -2   1  12      101.66      100.48      1.16 o 
  -1   1  12        0.01       -0.33      0.58 o 
   0   1  12        0.19       -0.11      0.50 o 
   1   1  12        0.00        0.03      0.42 o 
   2   1  12       13.56       13.21      1.22 o 
   3   1  12       46.12       46.80      1.44 o 
   4   1  12       11.55       11.26      1.37 o 
   5   1  12        1.14        1.45      2.66 o 
  -6   2  12        5.31        8.34      1.29 o 
  -5   2  12        8.39        5.73      1.07 o 
  -4   2  12        0.00        1.15      0.96 o 
  -3   2  12       20.63       21.09      1.02 o 
  -2   2  12        3.54        3.33      0.45 o 
  -1   2  12       47.20       48.67      1.09 o 
   0   2  12       29.22       25.52      1.05 o 
   1   2  12       28.02       27.34      1.13 o 
   2   2  12       17.55       18.87      0.76 o 
   3   2  12       16.85       14.82      1.30 o 
   4   2  12        5.51        7.50      1.49 o 
   5   2  12        0.31       -0.41      1.89 o 
  -6   3  12        0.19        0.24      1.28 o 
  -5   3  12        1.16        1.24      1.03 o 
  -4   3  12        2.50        0.73      0.96 o 
  -3   3  12       29.40       34.07      1.77 o 
  -2   3  12        3.77        3.08      0.57 o 
  -1   3  12      102.53      105.41      1.42 o 
   0   3  12       22.36       17.48      0.70 o 
   1   3  12        8.31        7.94      0.48 o 
   2   3  12        4.01        4.67      0.78 o 
   3   3  12        0.01        0.35      1.16 o 
   4   3  12        0.00        0.33      1.56 o 
  -6   4  12        2.99        4.55      1.97 o 
  -5   4  12        0.88        1.28      1.41 o 
  -4   4  12        0.07        0.07      0.90 o 
  -3   4  12        1.27        2.18      0.63 o 
  -2   4  12        7.74        7.65      0.50 o 
  -1   4  12       55.33       47.71      1.50 o 
   0   4  12       60.24       49.24      1.66 o 
   1   4  12        7.88       10.07      1.04 o 
   2   4  12        3.32        1.70      1.18 o 
   3   4  12        4.62        4.44      1.73 o 
   4   4  12        0.47        0.23      1.59 o 
  -5   5  12        2.98        3.52      1.43 o 
  -4   5  12        2.65        2.41      1.38 o 
  -3   5  12        0.15        0.78      1.05 o 
  -2   5  12        2.85        3.06      0.87 o 
  -1   5  12        3.23        4.94      0.83 o 
   0   5  12        2.86        2.31      0.92 o 
   1   5  12        0.41        0.60      1.19 o 
   2   5  12        0.80        0.91      1.94 o 
   3   5  12        5.26        6.07      1.70 o 
   4   5  12        2.56        2.66      1.80 o 
  -5   6  12        1.06        2.11      1.86 o 
  -4   6  12        4.42        6.97      1.58 o 
  -3   6  12        2.51        3.41      1.26 o 
  -2   6  12       13.15       12.90      1.33 o 
  -1   6  12        0.05        0.09      0.92 o 
   0   6  12        0.37       -0.01      0.87 o 
   1   6  12        0.02        0.27      1.35 o 
   2   6  12        0.50        1.00      1.62 o 
   3   6  12        1.20        0.87      1.42 o 
  -4   7  12        0.04        0.83      2.01 o 
  -3   7  12        2.78        0.86      1.42 o 
  -2   7  12        1.83        3.41      1.36 o 
  -1   7  12        6.50        5.52      1.09 o 
   0   7  12        1.55        1.08      1.14 o 
   1   7  12        0.54        0.52      1.16 o 
   2   7  12        2.50        1.00      1.41 o 
   3   7  12        0.66       -0.65      4.59 o 
  -3   8  12        0.95        1.50      2.79 o 
  -2   8  12        2.85        2.83      1.48 o 
  -1   8  12        4.95        7.14      1.42 o 
   0   8  12        0.19        0.78      1.35 o 
   1   8  12        2.18        3.40      1.28 o 
   2   8  12        1.09        0.11      1.79 o 
  -2   9  12        1.40        2.00      2.08 o 
  -1   9  12        2.48        3.64      1.51 o 
   0   9  12        2.25        4.75      1.63 o 
  -5   0  13       21.68       25.24      2.22 o 
  -3   0  13       13.73       14.19      1.04 o 
  -1   0  13      230.52      227.56      4.41 o 
   1   0  13        9.05        6.36      1.23 o 
   3   0  13       19.40       23.74      1.95 o 
  -6   1  13        1.18        2.81      1.17 o 
  -5   1  13        0.15        0.56      1.03 o 
  -4   1  13        0.02       -0.11      0.94 o 
  -3   1  13       84.58       75.00      2.49 o 
  -2   1  13       84.32       80.56      1.31 o 
  -1   1  13       50.88       48.74      1.12 o 
   0   1  13        1.28        2.31      0.77 o 
   1   1  13       11.48       12.94      0.77 o 
   2   1  13        0.21        0.16      0.89 o 
   3   1  13       20.61       21.91      1.45 o 
   4   1  13       14.08       13.31      1.85 o 
  -6   2  13        1.88        2.91      1.42 o 
  -5   2  13        0.58        1.01      0.94 o 
  -4   2  13        0.83        2.27      1.02 o 
  -3   2  13        1.34        0.54      0.46 o 
  -2   2  13       72.56       76.59      1.41 o 
  -1   2  13        4.84        5.23      0.59 o 
   0   2  13       27.82       28.06      1.06 o 
   1   2  13       24.67       25.52      0.97 o 
   2   2  13        5.75        6.56      0.91 o 
   3   2  13        1.34        2.50      1.45 o 
   4   2  13        7.77        7.09      1.82 o 
  -6   3  13        0.54        2.32      1.44 o 
  -5   3  13        0.79        1.46      1.49 o 
  -4   3  13        2.58        2.14      0.99 o 
  -3   3  13       10.25       12.84      0.77 o 
  -2   3  13        0.23        0.30      0.58 o 
  -1   3  13        1.01        0.71      0.50 o 
   0   3  13       27.72       23.84      1.06 o 
   1   3  13        5.18        6.05      0.97 o 
   2   3  13        0.17        0.15      1.03 o 
   3   3  13        0.28       -1.18      1.55 o 
   4   3  13        3.78        6.57      2.02 o 
  -6   4  13        3.17        4.46      5.27 o 
  -5   4  13        0.15        1.38      1.47 o 
  -4   4  13        7.17        7.88      1.33 o 
  -3   4  13        3.19        2.93      0.90 o 
  -2   4  13       10.06        7.72      0.90 o 
  -1   4  13       32.08       27.80      1.06 o 
   0   4  13        3.34        3.43      0.89 o 
   1   4  13        3.40        5.20      1.15 o 
   2   4  13       15.92       14.43      1.95 o 
   3   4  13        1.24        2.42      1.78 o 
   4   4  13        0.34        0.66      1.96 o 
  -5   5  13        0.65        1.58      1.64 o 
  -4   5  13        3.34        3.39      1.42 o 
  -3   5  13        1.58        1.27      1.21 o 
  -2   5  13        8.75        8.36      1.06 o 
  -1   5  13        0.63        2.07      0.86 o 
   0   5  13       13.77       15.77      1.17 o 
   1   5  13        0.01       -0.24      1.52 o 
   2   5  13        5.21        7.32      1.82 o 
   3   5  13        0.00        0.85      1.83 o 
  -5   6  13        1.70       -0.18      4.09 o 
  -4   6  13        0.01        2.17      1.58 o 
  -3   6  13        1.10        5.42      1.99 o 
  -2   6  13        0.04       -0.35      1.04 o 
  -1   6  13        1.36        1.35      1.06 o 
   0   6  13        0.41        1.11      0.91 o 
   1   6  13        1.01        2.30      1.43 o 
   2   6  13        0.11       -1.82      1.82 o 
   3   6  13        2.27        4.15      1.80 o 
  -4   7  13        0.59        3.03      3.55 o 
  -3   7  13        1.49       -0.39      1.93 o 
  -2   7  13        0.00       -0.04      1.28 o 
  -1   7  13        2.04        1.00      1.11 o 
   0   7  13        6.78       10.85      1.29 o 
   1   7  13        0.36       -0.52      1.24 o 
   2   7  13        0.05        1.11      1.76 o 
  -3   8  13        0.82       -4.09      4.09 o 
  -2   8  13        2.68        2.86      1.50 o 
  -1   8  13        0.97        0.40      1.49 o 
   0   8  13        0.76       -0.75      1.57 o 
   1   8  13        0.79        1.84      1.55 o 
  -6   0  14        0.40        0.54      1.53 o 
  -4   0  14        9.51       10.34      1.44 o 
  -2   0  14       46.63       44.69      1.46 o 
   0   0  14       37.58       34.05      1.26 o 
   2   0  14        2.29        1.15      1.62 o 
   4   0  14        8.38        8.56      3.62 o 
  -6   1  14        0.04        1.07      1.42 o 
  -5   1  14        2.45        2.42      1.01 o 
  -4   1  14        0.00        0.11      0.94 o 
  -3   1  14       21.22       18.94      1.23 o 
  -2   1  14       55.32       49.65      1.12 o 
  -1   1  14        5.02        4.52      0.64 o 
   0   1  14       12.48       10.90      1.04 o 
   1   1  14       12.38       12.29      1.14 o 
   2   1  14        0.07       -1.19      1.19 o 
   3   1  14        5.07        4.86      1.28 o 
   4   1  14        5.90        3.84      2.86 o 
  -6   2  14        3.52        3.24      1.80 o 
  -5   2  14        4.90        6.72      1.19 o 
  -4   2  14        4.00        4.93      1.14 o 
  -3   2  14        2.32        2.72      1.03 o 
  -2   2  14       23.28       20.42      0.83 o 
  -1   2  14       26.97       23.50      0.74 o 
   0   2  14      144.99      141.71      3.19 o 
   1   2  14        0.13        0.58      0.99 o 
   2   2  14        0.36        0.47      1.15 o 
   3   2  14        3.63        3.61      1.84 o 
   4   2  14        0.09        1.03      2.16 o 
  -5   3  14        6.31       10.16      1.65 o 
  -4   3  14        5.79        5.58      1.33 o 
  -3   3  14        4.76        4.92      1.18 o 
  -2   3  14        2.14        3.39      0.75 o 
  -1   3  14       21.77       20.56      1.24 o 
   0   3  14        4.66        9.19      1.17 o 
   1   3  14        0.15        0.35      0.97 o 
   2   3  14        0.19        1.23      1.29 o 
   3   3  14        0.89        0.56      1.97 o 
   4   3  14        0.78        0.08      3.07 o 
  -5   4  14        0.52       -0.55      1.40 o 
  -4   4  14        1.43        3.19      1.43 o 
  -3   4  14        0.05        0.62      1.08 o 
  -2   4  14        0.56       -0.16      0.83 o 
  -1   4  14       23.46       23.68      1.19 o 
   0   4  14        0.72        0.60      1.05 o 
   1   4  14        1.29        0.91      1.30 o 
   2   4  14        0.03        0.11      1.74 o 
   3   4  14        0.05       -0.35      1.96 o 
  -5   5  14        0.02        2.61      2.27 o 
  -4   5  14        0.38        2.00      1.42 o 
  -3   5  14        5.57        6.96      1.42 o 
  -2   5  14        2.75        4.88      0.99 o 
  -1   5  14        1.16        1.65      1.06 o 
   0   5  14        0.01        0.49      1.06 o 
   1   5  14        5.02        5.87      2.11 o 
   2   5  14        4.10        4.46      1.85 o 
   3   5  14        0.14        1.19      2.46 o 
  -4   6  14        0.64        1.85      2.39 o 
  -3   6  14        1.08        1.41      1.84 o 
  -2   6  14        0.64       -0.85      1.16 o 
  -1   6  14        0.02       -0.48      1.07 o 
   0   6  14        0.00        0.42      1.14 o 
   1   6  14        3.44        3.61      1.85 o 
   2   6  14        1.86        5.59      2.11 o 
  -3   7  14        0.52        1.95      3.89 o 
  -2   7  14        0.08        1.64      1.55 o 
  -1   7  14        1.22        2.13      1.12 o 
   0   7  14        3.39        2.84      1.31 o 
   1   7  14        3.53        3.78      1.54 o 
  -2   8  14        1.25        3.10      3.36 o 
  -1   8  14        0.06       -1.33      2.35 o 
   0   8  14        1.49        4.18      1.75 o 
  -5   0  15        2.07        1.85      1.63 o 
  -3   0  15        0.69        0.51      1.31 o 
  -1   0  15        1.79        3.69      1.14 o 
   1   0  15       99.41      130.90      8.70 o 
   3   0  15        2.48        2.17      2.12 o 
  -5   1  15        0.55        0.24      1.15 o 
  -4   1  15        8.92       11.39      1.18 o 
  -3   1  15        2.50        1.45      0.86 o 
  -2   1  15        3.30        3.43      0.73 o 
  -1   1  15        0.00       -0.16      0.59 o 
   0   1  15        0.34       -0.07      0.82 o 
   1   1  15        2.98        4.93      1.29 o 
   2   1  15        3.22        4.59      1.29 o 
   3   1  15        0.03       -1.65      1.65 o 
  -5   2  15        0.00        0.68      1.18 o 
  -4   2  15        0.12       -0.28      1.12 o 
  -3   2  15        2.99        4.23      1.03 o 
  -2   2  15        1.98        1.23      0.74 o 
  -1   2  15       38.37       36.39      1.29 o 
   0   2  15        0.44        0.35      1.28 o 
   1   2  15       13.66       12.50      1.40 o 
   2   2  15        1.42        0.56      1.25 o 
   3   2  15        2.63        3.60      2.08 o 
  -5   3  15        1.42       -0.90      1.75 o 
  -4   3  15        0.10       -0.40      1.28 o 
  -3   3  15        0.54        0.50      1.18 o 
  -2   3  15       37.61       32.77      1.22 o 
  -1   3  15       38.87       43.60      1.98 o 
   0   3  15        7.05        3.76      1.04 o 
   1   3  15        1.89        1.88      1.06 o 
   2   3  15        0.33        0.36      1.40 o 
   3   3  15        3.45        3.72      2.37 o 
  -5   4  15        2.84        5.46      2.15 o 
  -4   4  15        0.99        2.70      1.51 o 
  -3   4  15        3.12        3.20      1.37 o 
  -2   4  15        3.69        4.75      1.23 o 
  -1   4  15       11.55       11.11      1.29 o 
   0   4  15        6.77        6.33      1.27 o 
   1   4  15        0.62        0.95      1.21 o 
   2   4  15        3.67        3.38      1.90 o 
   3   4  15        0.26        2.42      2.31 o 
  -4   5  15        1.40        2.50      2.53 o 
  -3   5  15        0.15       -1.62      1.62 o 
  -2   5  15        6.12        5.87      1.48 o 
  -1   5  15        0.43       -0.80      1.16 o 
   0   5  15        3.43        4.83      1.12 o 
   1   5  15        1.43        3.86      1.61 o 
   2   5  15        2.81        0.96      2.63 o 
  -4   6  15        0.00        2.30      3.56 o 
  -3   6  15        2.93        5.39      2.72 o 
  -2   6  15        0.06        0.55      1.84 o 
  -1   6  15        0.00       -0.43      1.09 o 
   0   6  15        0.82        0.91      1.19 o 
   1   6  15        0.50        1.52      2.10 o 
  -2   7  15        0.53        1.10      3.72 o 
  -1   7  15        0.93        3.89      3.70 o 
   0   7  15        1.37        1.61      1.35 o 
  -4   0  16        2.17        3.19      1.51 o 
  -2   0  16        0.02        0.62      0.98 o 
   0   0  16       56.96       54.64      3.67 o 
   2   0  16        8.21        6.93      2.07 o 
  -5   1  16        5.56        5.40      1.39 o 
  -4   1  16        1.67        1.45      1.03 o 
  -3   1  16        0.04       -0.21      1.04 o 
  -2   1  16        0.21        0.42      0.80 o 
  -1   1  16        0.70        0.47      0.96 o 
   0   1  16        0.24       -0.68      1.26 o 
   1   1  16        3.17        2.60      1.28 o 
   2   1  16        0.67        0.99      1.34 o 
   3   1  16        0.14        0.34      4.19 o 
  -5   2  16        0.11       -1.71      1.71 o 
  -4   2  16        6.87        7.96      1.23 o 
  -3   2  16        0.39        2.61      1.01 o 
  -2   2  16        2.30        2.33      1.08 o 
  -1   2  16        4.08        3.35      1.22 o 
   0   2  16        8.31       10.08      1.45 o 
   1   2  16        1.24        0.58      1.25 o 
   2   2  16        1.34        0.18      1.55 o 
   3   2  16        0.06       -0.15      4.77 o 
  -5   3  16        0.13        0.72      1.92 o 
  -4   3  16        0.17        0.75      1.17 o 
  -3   3  16        0.54        0.31      1.05 o 
  -2   3  16        4.93        3.03      1.14 o 
  -1   3  16       15.99       11.51      1.80 o 
   0   3  16        1.49        1.91      1.23 o 
   1   3  16        3.57        4.17      1.38 o 
   2   3  16        0.18        0.60      1.63 o 
  -4   4  16        3.59        5.15      1.82 o 
  -3   4  16        0.19        1.93      1.27 o 
  -2   4  16        1.13        0.70      1.42 o 
  -1   4  16        0.03        0.71      1.15 o 
   0   4  16        4.76        5.23      1.55 o 
   1   4  16        5.84        8.75      1.72 o 
   2   4  16        0.87        3.68      3.38 o 
  -4   5  16        0.77        1.79      3.85 o 
  -3   5  16        0.74       -1.74      1.98 o 
  -2   5  16        0.88        1.24      1.56 o 
  -1   5  16        5.36        4.35      1.24 o 
   0   5  16       20.24       24.85      2.10 o 
   1   5  16        0.25        0.63      2.17 o 
  -2   6  16        0.02       -1.72      3.83 o 
  -1   6  16        0.94        1.15      2.28 o 
   0   6  16        1.31       -0.21      1.61 o 
  -5   0  17        1.25        0.52      2.09 o 
  -3   0  17       11.34       10.91      1.96 o 
  -1   0  17        0.00       -0.54      1.62 o 
   1   0  17       10.30       11.82      2.08 o 
  -4   1  17        0.45        0.80      1.18 o 
  -3   1  17        1.18        2.08      1.20 o 
  -2   1  17        0.71        2.48      1.15 o 
  -1   1  17        0.40       -0.53      1.21 o 
   0   1  17        0.03       -0.08      1.29 o 
   1   1  17        0.30       -0.13      1.36 o 
   2   1  17        1.59        2.06      2.12 o 
  -4   2  17        5.45        4.79      1.43 o 
  -3   2  17        1.19        0.73      1.17 o 
  -2   2  17        0.05       -0.03      1.40 o 
  -1   2  17        0.00       -0.83      1.43 o 
   0   2  17        0.26        0.08      1.28 o 
   1   2  17       11.11       16.64      1.51 o 
   2   2  17        7.09       12.09      2.65 o 
  -4   3  17        0.00       -0.55      2.18 o 
  -3   3  17        5.40        8.25      1.66 o 
  -2   3  17        2.37        1.58      1.42 o 
  -1   3  17        0.13       -0.25      1.45 o 
   0   3  17        0.98        0.87      1.29 o 
   1   3  17        2.35        4.17      1.64 o 
   2   3  17        0.67       -2.01      4.48 o 
  -3   4  17        0.13       -1.09      2.83 o 
  -2   4  17        2.78        1.70      1.48 o 
  -1   4  17        2.32        0.86      1.58 o 
   0   4  17        4.41        4.76      1.49 o 
   1   4  17        7.55        7.71      2.98 o 
  -2   5  17        0.52        0.09      1.81 o 
  -1   5  17        7.30        5.69      1.94 o 
   0   5  17        8.60        6.04      3.10 o 
  -4   0  18        3.87        2.42      2.22 o 
  -2   0  18        3.10        3.53      2.50 o 
   0   0  18        0.05        0.44      1.95 o 
  -4   1  18        6.31        7.50      1.74 o 
  -3   1  18        2.65        5.35      2.08 o 
  -2   1  18        1.29        2.31      1.57 o 
  -1   1  18        0.23        0.40      1.43 o 
   0   1  18        1.05        1.50      1.38 o 
   1   1  18        1.85        0.04      1.67 o 
  -4   2  18        0.09        0.30      3.68 o 
  -3   2  18        0.28       -0.91      2.15 o 
  -2   2  18        0.16       -0.17      1.60 o 
  -1   2  18        0.62        0.64      1.47 o 
   0   2  18        0.34        0.15      1.61 o 
   1   2  18        2.16        1.35      1.89 o 
  -3   3  18        0.22        0.46      2.30 o 
  -2   3  18        0.15       -0.54      2.06 o 
  -1   3  18        0.01       -1.98      1.98 o 
   0   3  18        0.10        2.10      1.81 o 
  -2   4  18        0.29        1.31      2.17 o 
  -1   4  18        1.48        3.35      1.81 o 
   0   4  18        0.74       -1.00      2.68 o 
  -3   0  19        5.51        9.70      4.21 o 
  -1   0  19        0.00       -0.10      3.73 o 
  -3   1  19        0.37        1.68      3.65 o 
  -2   1  19        0.42       -0.49      2.38 o 
  -1   1  19        1.23        2.74      2.52 o 
   0   1  19        0.16        3.09      2.50 o 
  -2   2  19        2.62        1.92      2.30 o 
  -1   2  19        0.02        1.03      2.30 o 
   0   2  19        0.06       -0.30      2.65 o 
                                                 
